# Supplementary material for: A pair of non-Mendelian genes at the Ga2 locus confer unilateral cross-incompatibility in maize
Source: Nat Commun. 2022 Apr 14;13:1993. doi: 10.1038/s41467-022-29729-z (PMC9010485; doi:10.1038/s41467-022-29729-z)
Supplement: Supplementary file 4 — Supplementary Data 1 [file 41467_2022_29729_MOESM4_ESM.xlsx]

## Sheet: Sheet1
Supplementary Data 1 Haplotypes of 946 inbred lines on Ga2 locus
Numbers	Lines	Haplotypes
1	J299-2	ga2
2	J281-2	ga2
3	J274-2	ga2
4	J129-3	ga2
5	J105-2	ga2
6	2004-2	ga2
7	CML426	ga2
8	1488-3	ga2
9	J328-1	ga2
10	2108-2	ga2
11	2109-2	ga2
12	2110-1	ga2
13	2113-2	ga2
14	2114-2	ga2
15	J207-2	ga2
16	J216-2	ga2
17	J215-2	ga2
18	1735-2	ga2
19	1737-1	ga2
20	1599-2	ga2
21	J014-2	ga2
22	J012-2	ga2
23	1617-2	ga2
24	1620-2	ga2
25	1622-2	ga2
26	1623-2	ga2
27	1624-2	ga2
28	1988-1	ga2
29	CHBT	ga2
30	1932-1	ga2
31	J066-1	ga2
32	2075-2	ga2
33	1616-1	ga2
34	1849-2	ga2
35	J334-2	ga2
36	J333-2	ga2
37	J332-2	ga2
38	J331-2	ga2
39	1839-2	ga2
40	1840-2	ga2
41	1866-2	ga2
42	1862-2	ga2
43	1861-1	ga2
44	1223-2	ga2
45	2418-1	ga2
46	J182-2	ga2
47	J201-2	ga2
48	1931-2	ga2
49	1262-2	ga2
50	1741-2	ga2
51	J047-5	ga2
52	1716-2	ga2
53	1707-2	ga2
54	2173-1	ga2
55	2187-1	ga2
56	2189-2	ga2
57	1065-4	ga2
58	1062-2	ga2
59	1398-2	ga2
60	1747-2	ga2
61	1748-3	ga2
62	1750-2	ga2
63	1407-2	ga2
64	1411-2	ga2
65	1409-2	ga2
66	J151-2	ga2
67	J156-2	ga2
68	J158-2	ga2
69	J172-2	ga2
70	J161-2	ga2
71	2199-3	ga2
72	2202-1	ga2
73	2213-1	ga2
74	1068-3	ga2
75	1072-4	ga2
76	2151-2	ga2
77	2156-2	ga2
78	2419-2	ga2
79	2400-3	ga2
80	1445-2	ga2
81	1442-2	ga2
82	J054-1	ga2
83	J056-2	ga2
84	1465-2	ga2
85	1469-2	ga2
86	1316-3	ga2
87	J321-2	ga2
88	2392-2	ga2
89	2367-2	ga2
90	2334-2	ga2
91	2328-2	ga2
92	1890-2	ga2
93	1887-3	ga2
94	1884-1	ga2
95	1974-1	ga2
96	1990-2	ga2
97	2002-2	ga2
98	1146-3	ga2
99	1150-2	ga2
100	1382-2	ga2
101	1387-1	ga2
102	1388-2	ga2
103	J270-2	ga2
104	1387-2	ga2
105	1804-2	ga2
106	1803-1	ga2
107	1705-3	ga2
108	1827-2	ga2
109	1826-2	ga2
110	1742-4	ga2
111	1728-2	ga2
112	1429-1	ga2
113	1480-2	ga2
114	1481-2	ga2
115	1484-1	ga2
116	JKN2000M	Ga1-M
117	1523-3	ga2
118	1549-2	ga2
119	1538-2	ga2
120	1588-1	ga2
121	1593-2	ga2
122	2083-2	ga2
123	2084-1	ga2
124	1343-2	ga2
125	JKN2000F	ga2
126	J081-2	ga2
127	J084-2	ga2
128	J091-2	ga2
129	2238-2	ga2
130	2241-1	ga2
131	2242-2	ga2
132	2256-2	ga2
133	1870-2	ga2
134	1873-2	ga2
135	1876-2	ga2
136	1195-2	ga2
137	1203-2	ga2
138	1196-2	ga2
139	1199-2	ga2
140	2095-3	ga2
141	2096-2	ga2
142	2101-1	ga2
143	1289-2	ga2
144	1285-3	ga2
145	2219-2	ga2
146	1952-3	ga2
147	1435-2	ga2
148	1647-1	ga2
149	1187-2	ga2
150	1793-2	ga2
151	J196-2	ga2
152	1703-2	ga2
153	2124-1	ga2
154	1610-2	ga2
155	1418-2	ga2
156	J043-2	ga2
157	1821-2	ga2
158	1188-1	ga2
159	J022-2	ga2
160	2300-2	ga2
161	1282-1	ga2
162	1722-2	ga2
163	1865-4	ga2
164	1767-1	ga2
165	J104-2	ga2
166	1315-1	ga2
167	2198-2	ga2
168	1897-2	ga2
169	2021-2	ga2
170	HN148	Ga2-M
171	J282-2	ga2
172	1393-3	ga2
173	J110-2	ga2
174	2129-2	ga2
175	2169-2	ga2
176	J126-2	ga2
177	1179-2	ga2
178	1178-1	ga2
179	L300	Ga2-M
180	1449-2	ga2
181	1333-4	ga2
182	1326-2	ga2
183	1328-2	ga2
184	1314-2	ga2
185	1529-2	ga2
186	1085-2	ga2
187	2079-1	ga2
188	1967-1	ga2
189	1973-3	ga2
190	2057-2	ga2
191	2035-1	ga2
192	2036-2	ga2
193	2025-3	ga2
194	1510-2	ga2
195	1537-2	ga2
196	1515-2	ga2
197	1134-2	ga2
198	1130-2	ga2
199	2068-2	ga2
200	2066-2	ga2
201	1582-3	ga2
202	1478-2	ga2
203	1574-2	ga2
204	1837-2	ga2
205	J094-2	ga2
206	J095-2	ga2
207	J093-2	ga2
208	1114-3	ga2
209	1109-3	ga2
210	1680-2	ga2
211	1675-2	ga2
212	2062-2	ga2
213	2059-2	ga2
214	1143-3	ga2
215	1155-2	ga2
216	1157-3	ga2
217	1158-2	ga2
218	1159-2	ga2
219	1122-2	ga2
220	1120-2	ga2
221	2091-2	ga2
222	2090-2	ga2
223	1154-2	ga2
224	1209-2	ga2
225	1769-2	ga2
226	1772-2	ga2
227	J229-2	ga2
228	1934-1	ga2
229	CP229	ga2
230	SB8	ga2
231	SNH21	ga2
232	2104-1	ga2
233	2105-2	ga2
234	1091-3	ga2
235	2197-3	ga2
236	2230-3	ga2
237	A22	ga2
238	2232-2	ga2
239	1609-3	ga2
240	J130-1	ga2
241	1321-2	ga2
242	1174-1	ga2
243	1169-2	ga2
244	1168-2	ga2
245	1911-2	ga2
246	Mo17	ga2
247	1917-2	ga2
248	1247-3	ga2
249	1248-2	ga2
250	1249-2	ga2
251	1779-3	ga2
252	1432-2	ga2
253	1431-2	ga2
254	1269-2	ga2
255	1277-2	ga2
256	1474-1	ga2
257	1921-3	ga2
258	1924-2	ga2
259	1926-3	ga2
260	1261-1	ga2
261	1356-2	ga2
262	J328-2	ga2
263	J327-2	ga2
264	J323-2	ga2
265	1891-3	ga2
266	1893-3	ga2
267	1894-2	ga2
268	1896-2	ga2
269	1454-2	ga2
270	J336-2	ga2
271	J340-2	ga2
272	1414-1	ga2
273	1413-2	ga2
274	2287-1	ga2
275	2269-1	ga2
276	J055-2	ga2
277	1654-3	ga2
278	J054-2	ga2
279	J283-2	ga2
280	2144-1	ga2
281	1903-1	ga2
282	1906-2	ga2
283	1907-1	ga2
284	1909-3	ga2
285	2221-2	ga2
286	1139-2	ga2
287	1140-2	ga2
288	1141-1	ga2
289	1142-1	ga2
290	1661-2	ga2
291	1652-1	ga2
292	1096-3	ga2
293	1098-2	ga2
294	1100-2	ga2
295	J098-2	ga2
296	2123-1	ga2
297	2150-3	ga2
298	2146-1	ga2
299	1797-2	ga2
300	1799-1	ga2
301	J106-2	ga2
302	1077-2	ga2
303	1078-2	ga2
304	1083-3	ga2
305	1084-4	ga2
306	2073-3	ga2
307	1717-2	ga2
308	1727-1	ga2
309	J018-2	ga2
310	2206-2	ga2
311	1498-2	ga2
312	1708-3	ga2
313	1710-2	ga2
314	1711-2	ga2
315	1714-2	ga2
316	1347-2	ga2
317	2138-3	ga2
318	J095-3	ga2
319	1559-3	ga2
320	J046-2	ga2
321	J045-2	ga2
322	1303-1	ga2
323	1299-1	ga2
324	1547-3	ga2
325	1787-3	ga2
326	1788-2	ga2
327	1791-3	ga2
328	J217-1	ga2
329	J102-3	ga2
330	1810-2	ga2
331	1785-2	ga2
332	1792-1	ga2
333	J305-2	ga2
334	J296-2	ga2
335	J317-2	ga2
336	J313-2	ga2
337	1509-3	ga2
338	1526-2	ga2
339	1540-2	ga2
340	1554-3	ga2
341	1555-1	ga2
342	2121-1	ga2
343	2120-1	ga2
344	2117-3	ga2
345	CIMBL10	ga2
346	CML304	ga2
347	CML50	ga2
348	CML121	ga2
349	CML130	ga2
350	CIMBL148	ga2
351	CIMBL24	ga2
352	CML323	ga2
353	CML134	ga2
354	CIMBL37	ga2
355	CIMBL105	ga2
356	SW1611	ga2
357	CIMBL14	ga2
358	CIMBL141	ga2
359	CML298	ga2
360	CML118	ga2
361	CIMBL90	ga2
362	CIMBL9	ga2
363	CIMBL55	ga2
364	CIMBL121	ga2
365	P178	ga2
366	CIMBL99	ga2
367	CIMBL73	ga2
368	CML172	ga2
369	CIMBL95	ga2
370	Dan599	ga2
371	CIMBL51	ga2
372	CIMBL42	ga2
373	BT1	ga2
374	CIMBL136	ga2
375	CIMBL47	ga2
376	CIMBL153	ga2
377	CIMBL118	ga2
378	CIMBL45	ga2
379	CIMBL93	ga2
380	By804	ga2
381	Ji63	ga2
382	5213	ga2
383	835a	ga2
384	ZB648	ga2
385	TY7	ga2
386	150	ga2
387	9642	ga2
388	Dan3130	ga2
389	Ji853	ga2
390	DE.EX	ga2
391	Zheng29	ga2
392	Z31	ga2
393	MO113	ga2
394	832	ga2
395	Zheng30	ga2
396	By4839	ga2
397	GEMS16	ga2
398	04K5686	ga2
399	Sy1077	ga2
400	BGY	ga2
401	GEMS36	ga2
402	Yu374	ga2
403	Wu109	ga2
404	1323	ga2
405	GEMS58	ga2
406	18-599	ga2
407	TY3	ga2
408	U8112	ga2
409	ES40	ga2
410	HZS	ga2
411	WH413	ga2
412	Ry729	ga2
413	HuangC	ga2
414	Yu87-1	ga2
415	4F1	ga2
416	GEMS21	ga2
417	ZaC546	ga2
418	Gy386	ga2
419	DH29	ga2
420	By4960	ga2
421	DH3732	ga2
422	GEMS35	ga2
423	Ye515	ga2
424	Chuan48-2	ga2
425	Tian77	ga2
426	SW92E114	ga2
427	GEMS27	ga2
428	TY4	ga2
429	Zheng58	ga2
430	Liao138	ga2
431	Ye8001	ga2
432	9782	ga2
433	Dan4245	ga2
434	1462	ga2
435	B151	ga2
436	Z2018F	ga2
437	NMJT	ga2
438	M97	ga2
439	DS16	ga2
440	By809	ga2
441	835b	ga2
442	05W002	ga2
443	A619	ga2
444	By855	ga2
445	Gy462	ga2
446	HYS	ga2
447	C8605	ga2
448	Zheng22	ga2
449	07KS4	ga2
450	Gy220	ga2
451	GEMS48	ga2
452	GEMS23	ga2
453	GEMS49	ga2
454	K22	ga2
455	GEMS14	ga2
456	Ye478	ga2
457	7327	ga2
458	GEMS28	ga2
459	526018	ga2
460	GEMS42	ga2
461	Si273	ga2
462	Ji846	ga2
463	Zhong69	ga2
464	JH96C	ga2
465	8902	ga2
466	51	ga2
467	J219-2	ga2
468	0230A	ga2
469	2750 (yellow)	ga2
470	Huai10 (M)	ga2
471	B8-2	ga2
472	BY-118	ga2
473	L40	ga2
474	HN847	ga2
475	AY3107（F/R)	ga2
476	BY5（257）	ga2
477	DY41（F)	ga2
478	NY524♀	ga2
479	SY21（F）	ga2
480	YY3H♂	ga2
481	YRGRR	ga2
482	L239	ga2
483	XG-1	ga2
484	378B	ga2
485	ZD12MB	ga2
486	II-4	ga2
487	DM-1	Ga2-M
488	HN153	Ga2-M
489	DO2C	Ga2-M
490	HN147	Ga2-M
491	B73	ga2
492	US89	Ga2-M
493	J65	ga2
494	F9721	Ga2-M
495	J111-2	ga2
496	G164-1	Ga2-M
497	Chang7-2	ga2
498	ZHR1250	Ga2-M
499	GSW1	Ga2-S
500	HN160	Ga2-M
501	HN167	Ga2-M
502	W22	ga2
503	ZHR856	Ga2-M
504	511L	Ga2-S
505	6044	Ga2-M
506	511E	Ga2-M
507	HN152	Ga2-M
508	HN155	ga2
509	105-2	ga2
510	105-1	ga2
511	104-2	ga2
512	104-1	ga2
513	CP178	ga2
514	US88	ga2
515	US87	ga2
516	US85R	ga2
517	US85W	ga2
518	JKN2000FGa1	ga2
519	JKN2000MGa1	ga2
520	Ga10	ga2
521	401D	ga2
522	ZYM	ga2
523	USP31	ga2
524	USP30	ga2
525	USP29	ga2
526	USP28	ga2
527	USP193	ga2
528	110-3	ga2
529	110-2	ga2
530	110-1	ga2
531	109-1	ga2
532	108-2	ga2
533	108-1	ga2
534	107-2	ga2
535	107-1	ga2
536	106-2	ga2
537	USP195	ga2
538	USP192	ga2
539	USP190	Ga2-M
540	USP189	ga2
541	USP188	ga2
542	USP187	ga2
543	USP186	Ga2-M
544	SDGa25	ga2
545	B6	ga2
546	B4	ga2
547	3516177	ga2
548	3516178	ga2
549	3516179	ga2
550	3516181	ga2
551	3516182	ga2
552	L75	ga2
553	S75	ga2
554	MZL	ga2
555	218	ga2
556	J66	ga2
557	ZHR1339	ga2
558	2016CP	ga2
559	ZHR470	ga2
560	ZHR275	ga2
561	ZHR1263	ga2
562	ZHR1293	ga2
563	ZHR1407	ga2
564	DX403-2	ga2
565	H5	ga2
566	ZT1	ga2
567	ZT101	ga2
568	19F	ga2
569	TDF	ga2
570	XF987	ga2
571	WH-1	ga2
572	J64	ga2
573	SP212	ga2
574	CHN21	ga2
575	Z516	ga2
576	Z653	ga2
577	Z523	ga2
578	Z1288	ga2
579	Z1275	ga2
580	Z1243	ga2
581	Z1286	ga2
582	Z749	ga2
583	Z417	ga2
584	Z882	ga2
585	HM1MB	ga2
586	HM1FB	ga2
587	CHB286	ga2
588	XFM	ga2
589	A16	ga2
590	A32	ga2
591	R53	ga2
592	HN327-1	ga2
593	1640-2	ga2
594	F704	ga2
595	3A4	ga2
596	3A23	ga2
597	D4	ga2
598	J316-2	ga2
599	J103-2	ga2
600	3A8	ga2
601	3A15	ga2
602	KX8855F	ga2
603	3A3	ga2
604	2089-2	ga2
605	XM1219	ga2
606	424-4	ga2
607	277-1	ga2
608	Z208M	ga2
609	3A30	ga2
610	H680	ga2
611	3A22	ga2
612	3A25	ga2
613	A75-3H	ga2
614	HN7905	ga2
615	HN41	ga2
616	B105	ga2
617	L408	ga2
618	M688	ga2
619	D7	ga2
620	XF-1	ga2
621	D25	ga2
622	SUN-6	ga2
623	DX165	ga2
624	D3	ga2
625	3D28	ga2
626	L36-1	ga2
627	3D35	ga2
628	XY820M	ga2
629	PS4F	ga2
630	3A13	ga2
631	WC159	ga2
632	219JXM	ga2
633	F820	ga2
634	4144G	ga2
635	HN607	ga2
636	R421	ga2
637	ZHR847	ga2
638	Dan598	ga2
639	023F	ga2
640	F338	ga2
641	HN353	ga2
642	HN372	ga2
643	HN185	ga2
644	HN897	ga2
645	DX425	ga2
646	HN5960-1	ga2
647	V116	ga2
648	J109-1	ga2
649	V227	ga2
650	3A32	ga2
651	TN9M	ga2
652	KF21	ga2
653	JF698F	ga2
654	6JMTX	ga2
655	9816M-1	ga2
656	3A24	ga2
657	SUN-8	ga2
658	H3	ga2
659	B5	ga2
660	M256	ga2
661	C5M	ga2
662	HZ508	ga2
663	X768-1-1-2	ga2
664	HN912	ga2
665	3D31	ga2
666	3A28	ga2
667	DX320	ga2
668	K60	ga2
669	D5	ga2
670	422-57-1	ga2
671	HN363	ga2
672	HN747-1	ga2
673	USC	ga2
674	F519	ga2
675	MZX	ga2
676	Z208F	ga2
677	047M	ga2
678	8162	ga2
679	PKXF	ga2
680	F751	ga2
681	8166B-1/-2	ga2
682	S288M	ga2
683	SUN-1	ga2
684	HN242	ga2
685	3A7	ga2
686	K35	ga2
687	L63	ga2
688	517M	ga2
689	HN851	ga2
690	F256	ga2
691	HN324	ga2
692	L68	ga2
693	HN16131	ga2
694	A5	ga2
695	T80	ga2
696	B18	ga2
697	M45	ga2
698	M33	ga2
699	M99	ga2
700	CB8	ga2
701	A87	ga2
702	A3	ga2
703	KMHM	ga2
704	XY808M	ga2
705	K43	ga2
706	3A9	ga2
707	P1W2	ga2
708	KX8855M	ga2
709	A17	ga2
710	696F	ga2
711	TY6	ga2
712	LP12	ga2
713	HN310	ga2
714	LSD2F	ga2
715	3D36	ga2
716	HN16F	ga2
717	6001M	ga2
718	HN758	ga2
719	W03	ga2
720	W55-1	ga2
721	3A5	ga2
722	3A19-1	ga2
723	HN247	ga2
724	T707	ga2
725	5117	ga2
726	6117	ga2
727	9587	ga2
728	129	ga2
729	1683	ga2
730	6183	ga2
731	2707	ga2
732	5113	ga2
733	6707	ga2
734	203FB	ga2
735	203MB	ga2
736	M987	ga2
737	D3B	ga2
738	3600	ga2
739	224F-B	ga2
740	224M-B	ga2
741	202F	ga2
742	202M	ga2
743	C35B	ga2
744	209F	ga2
745	209M	ga2
746	XFWZ	ga2
747	204F	ga2
748	204M	ga2
749	1219F	ga2
750	LP51	ga2
751	887	ga2
752	205M	ga2
753	D1MM	ga2
754	1338-2	ga2
755	A2	ga2
756	A4	ga2
757	CP757	ga2
758	A6	ga2
759	A10	ga2
760	A19	ga2
761	A25	ga2
762	A26	ga2
763	CP763	ga2
764	HN111M	ga2
765	HN614	ga2
766	HN732	ga2
767	HN159M	ga2
768	CAM	ga2
769	16HD024	ga2
770	8166R-1-3	ga2
771	HN33WX	ga2
772	2M(Z)	ga2
773	L61	ga2
774	DX91	ga2
775	XFW	ga2
776	F99	ga2
777	3D19	ga2
778	HN615	ga2
779	Z987M	ga2
780	16HA465	ga2
781	L517F	ga2
782	DH701♀	ga2
783	F35	ga2
784	16HA779	ga2
785	L8	ga2
786	MSDF	ga2
787	W604M	ga2
788	XDFB	ga2
789	B8-1	ga2
790	15SV-17-23	ga2
791	J027	ga2
792	HN245	ga2
793	K10	ga2
794	HM368F	ga2
795	8165M	ga2
796	LS6254A	ga2
797	99M-3	ga2
798	L77	ga2
799	2123	ga2
800	B39R	ga2
801	F0638	ga2
802	XDXPZM	ga2
803	ZZ203M	ga2
804	411H	ga2
805	16HA616	ga2
806	CJ75	ga2
807	XDXPZF	ga2
808	HN7905-1	ga2
809	9355	ga2
810	HN326	ga2
811	8507	ga2
812	3162	ga2
813	6157	ga2
814	SUN-14	ga2
815	DX61	ga2
816	6128	ga2
817	DX2	ga2
818	HN325	ga2
819	DF30M	ga2
820	6081	ga2
821	20-6X	ga2
822	HN172	ga2
823	15SV-14-39	ga2
824	L23	ga2
825	HN822	ga2
826	057F	ga2
827	DX267-1	ga2
828	HN018	ga2
829	S-10	ga2
830	K18	ga2
831	TSM	ga2
832	ZK6	ga2
833	HN13	ga2
834	A5R-21-23	ga2
835	HN213	ga2
836	HN283	ga2
837	HN290	ga2
838	791	ga2
839	15SV-17-45	ga2
840	II-15	ga2
841	408F	ga2
842	16HA474	ga2
843	XFWZ3	ga2
844	L10	ga2
845	M3564F	ga2
846	A5R-3-4	ga2
847	KWX-1	ga2
848	99M-1	ga2
849	808M	ga2
850	DX660	ga2
851	V76-1-2	ga2
852	STINF	ga2
853	JDH618M	ga2
854	HN246	ga2
855	HN603	ga2
856	KWX-2F	ga2
857	16HA003	ga2
858	HN165	ga2
859	DX276	ga2
860	XianF	ga2
861	KWX-1M	ga2
862	808	ga2
863	V228-53-1	ga2
864	052B	ga2
865	W808	ga2
866	L5(XF)	ga2
867	16HD078	ga2
868	8F	ga2
869	L12	ga2
870	KWX-2M	ga2
871	F229	ga2
872	K11	ga2
873	1599	ga2
874	P05F	ga2
875	P16	ga2
876	L36-2	ga2
877	3A26	ga2
878	L13	ga2
879	L73	ga2
880	L17	ga2
881	15sv-7-49	ga2
882	15sv-14-38	ga2
883	HN34	ga2
884	KWS-H3	ga2
885	HN50	ga2
886	16HA553	ga2
887	X503	ga2
888	X9355	ga2
889	XT8	ga2
890	X444	ga2
891	X433	ga2
892	X2121	ga2
893	D180-2	ga2
894	X389	ga2
895	X453	ga2
896	Chang85	ga2
897	X2123	ga2
898	C8900	ga2
899	X136-1(362)	ga2
900	X282-1	ga2
901	X9330-1	ga2
902	D273	ga2
903	X9051	ga2
904	383(HZ)	ga2
905	XF208FB	ga2
906	HN29	ga2
907	159MB	ga2
908	206FB	ga2
909	H6	ga2
910	HN65	ga2
911	CSJ	ga2
912	US86	ga2
913	604MB	ga2
914	OAG2	ga2
915	L76	ga2
916	502FB	ga2
917	LSFB	ga2
918	J2	ga2
919	209MB	ga2
920	C-1	ga2
921	ZHR310	ga2
922	206MB	ga2
923	LP13	ga2
924	CL200	ga2
925	HN307	ga2
926	ZHR926	ga2
927	ZHR63	ga2
928	HN218	ga2
929	9384F	ga2
930	W3	ga2
931	R76	ga2
932	STNE	ga2
933	209FB	ga2
934	MS1	ga2
935	LPFB	ga2
936	1502-2	ga2
937	HN244	ga2
938	SJCTL	ga2
939	AXF	ga2
940	II-42	ga2
941	17943	ga2
942	17947	ga2
943	HN176	ga2
944	HN617	ga2
945	368FB	ga2
946	HN390	ga2
