# Supplementary material for: A pair of non-Mendelian genes at the Ga2 locus confer unilateral cross-incompatibility in maize
Source: Nat Commun. 2022 Apr 14;13:1993. doi: 10.1038/s41467-022-29729-z (PMC9010485; doi:10.1038/s41467-022-29729-z)
Supplement: Supplementary file 5 — Supplementary Data 2 [file 41467_2022_29729_MOESM5_ESM.txt]

Supplementary Data 2. The BAC sequence of 511L (Ga2-S) containing ZmGa2P

ATCCCAAATTCATGGGGTGGAGAATGGGAAATGATTTTATGAATTAGTAGAATTTGTTTCTACTCTATAACTTACATGACACTCTTTGTCTCACTCCTCTATAGTAAAAATATAGCACATAAATATCTCTGACATCTTGCTAATAATAGTATACAAATATATTTTGTATAAAACCGAATTAGCTTAATTGATATATGCCTAAATTACTATTATTAGTAAAAATATAGCACATAAATATCTCCGACATCTTTCAAGTGTTTGATTTTTATTTGCATTTAGAGTAATTTTGTTTGCTCATATTTGATTTATGGATGCTTAGTAGAATTTCTTTTATATTGAAAATCCAATTAATTAATATAGAAGTATTGGTCCAACAATAAATATTTTAGTTATAAATAATTTTGAAATAATTATTATGATTTTTTGAATTATTTAAAAATATATTTACTTATATTTTTAAATAGAAAAGAAAACAAAAGAAAAAAACCGAAAACCCTAAACCTAACCGGCCATTTCGGCCCATCAGGCCCATCAGCCGCCGCTTCCCTATTCCCTCCTCCCCATCTCTCACCGACCAGTGGGGCCCACCCAGGGCCCCTCTCCTTTGTCTCCCTCCCGTGCCCGGCCGAGCCACGCCGTGCGCCATGCCTGCGCCTCGACGTTCGCGCCAGTTCGTTTCCCCGAACCGGAAACCGCCCGCGTCGTTTCCCTCTCTCTCCCTCCCCCACTTCCCTCTCCTTCAAGCCGGTAACGGCCGAGTTATTAGCTGTTGCCATTGATGGCGTTGATGGCCGACCGTCTATCTCTCTCCCCGCTCGGCTCTCCCTCTCATCCCCTCTCTCTATAAAACCCACCCGAGCTCCCACCTCTCTCCCTACCCGAGCTCTCTCCCTCACTCCTCGCGCTCTCTCTCCCTCACCGAAACGCCGACCGCCTGAGCCTTACCATCCGCGCCCGCTCGCTGTCGAGCCTTGCTGTCCACGCCTCGCCCCGCCTCGGACGCGCTCGTTCCCTACCCGACCGAGACCACGCGCGCCCTGCTCCCCTGCTCGCCGAGCTCCATCCCTACGCGTGAGCAAGAGCTCAAGGTAGAAGAAGCACATTTTGCATTTTAGTCCCTACGTGTAAATAAAATTAATTCTGAGATTTTCAGTTTAGAAACTATTGAAAAGAGACCCGATGTATACGCTAAATCATGAACTAGCCCCTGCAACAATATTTTGACACGAGTATTATTTTATATTTCAAAAATAAATAATTTCACTATTCACTAACTTGGTGATTTAAATATTAGAAATGTTGGTGCTTAGCAACCCTACTTGAAAGATGGGCAAGAGGGGTGGCAATGGTTTGGTGGCAGCTCATGTTAACATGGGGTGGTAGTCTTGGCTAAGTTACCTCACCTAGAGGGCCATCAATACTGACGTGGAAACCTTAGCGGGTGGCTTTATACTAAGGATATTTTGTGAAAGCCTCATAATGGATCCCTAGCTGTCACACCCGGTTTTGGAAGGTAAACCGAATGCGTTCCATGTACGTGCCAGGATCAGAACTCATGTACACAGCGATTACATAATTGGACATCATCACACAATCCTTGAATTAAATAGCGAAGGTACTTAGTTACATCAAGATGTCTGAGACATCCACAGAGTCTATTACATAAACATAATGTTCAACATTAAATCAAAGCGTGGAGTATCGAAACGTAGAAGATAAGCCTACACAGGCAACTAACTAGGGGTTTTCCACTAAAGTAAACTAGAACTCATCGTTTTCCTGGAACTCCTCAAAGTCATCCATGTTGCCAACTTCACCTCCTGAGCACTGAGAACAGTGGGGACAACCTGGGGTGGGGTGGTTTGTAAAGCAATGGTGCGTACACATCAACGTACTCAGCAAATGTCTCGTTTGGCTAAGGTGGACTAGCGGCATGTGGAGTTAAGGTTAAACAGTTGCTTTTAGTTGGTCAAGTTTTATTATTATAAGTAGAGCCAAGTTTTAGTAATAACCCAGTTATTACCCAGAGGCACTCCCTCCAAGAGGAAATACCAGAGATCAGGATTATAATTATCATTGTTAATCATCATCATAAAAGTAACCATTGTTCTTCTAATCGAAGAGGATCCCAAGGCTGCTCATAACCGTGAGCACGACTAATATACCAGTTTCTAACACTCTGCAGAGGTTGCACACTTTACCCACAAGCCGTGATTCCCATTCTGCCCGGGGTTCTAGCCTCCCCATTGATCACTAACAAGGTGACCTAGCAGGGTCTCACTATGTAGCCTTTACAAAGATTTCCTAGAGGTCATAGCCGCCCGTTAGGTTTCTCCATTTTGATAAACACAGTACATCTCCCCAAAGGAAGGGTGACTAACAAAACCAAATCAAAGAACCTCTGCAACCAACCTCGGCAGAGAAAGTACTGTGTCTGGACCCCATTGACGGCCTTACGGCGAAGCCAACTACTCCTCTGGTTCCACTAATTAATCAGCTAAGGGCGTCCCATTCCACCCTCATGGTTGTAGTGTTATCCCGGGTTGTCACTCCCCAAACAGGTCCTTACGGAGAGGTACTCAGAAAAGAGCCTAAGCCCCCTAAAGTAATCACAAGGACCCCATCGGGATAACATCATCGTATCATAAAAGATCACATCATGTTCATTGATTAAGTTTAAGCAATAGCATAAGCTAACCATGATTAACCCAAAAAGGTAAACAAGGGTAAGGGAAATACAAACTAGTCAATCCTTAGGTTTCAATAAAGTAATGCGGGACAGTGAATTATAAAGTAGAGTAGGACATGATAGGTCTGAGGACACTTGCCTTCACCAGGTTTTTGCTCAGAGGGATCTTCGGCAACACACTCACGAACCATGAGCTGCTCGTTGTCTAAGTAAAGCGAGCATACATTCAATACATTTGGTAGGTAAAAATGAACATCACATCACACATGTACAAATATTGGCACACAACTCAAGAAGGTATAGTATTAAGTACAGAGGAATGAGGTCAAGTTATAAAAATGGACTAATCCTAATTGGGGAATTGATTACTCTCTAAATGTTTGGAACATAGCTCAAAAAGGTTAAGTAGTGATTAAAACAAATGAAAGCTAGAATTATAAGATAAACTACTCTCATTTAGAAATTTGATTATCTTTTAAGTATTATCCATAATTACATTCCAAATTCTATTTATGTCATTAAGGCCTAAAGGTTAAGACAAAAAAATATCCAAGTAATGCATAACACTAATCTCACAAGATTGAATATACTTTATTCATAGGGTTCTCCTTTTATTTATTTCATTAAATAAATAAATCAACATATACTTTAGATGAAATATGAAATTAGGGCTAAATCTGTGATTAAATAAAAGTCTAGGGGTCTAATTAAAACAAACCAGGGACCTATGCGCTAAAACAGAGGATGGCGGGTTGATTTCCTAAAACTAGGGGGATTCTTAAGCAAAACAGCCACGCGAAGGGGTATCGGGCTCCCTCAACCGTTGGATCAGAAACCGACGGTTGAGATTAGATCGCGTGGGCGCACGCGGGGGCGCAGGCGCGCAGGCGTGGCTAACAAGCGAGGCTAGGGGCGTCAGCGGCAGAGGGGAGGGCGCACTGACCGAGCGAGCCCAGCGCCAGAGGACTTAGGCGCTGACAGGCGGTCCAGGGCGTCAGGGCACGCGTGCACGAAGCGTTATCCGTGGTCCGAGCCATTCGATCTGAATCAGACAGAGGGGACCAGACCAGGGGGAAACTGACGGCTGCGGGCGGCGCCAGTCGTCTCCATGGCGGTGAGGTCGCCGGAGTGGAGCAGAGAGGGAGAGGGCACCACGGCGAACTCAATGGCGGGGAAGAGGCCATGAATCCACGGACAGAGAAGGGTGAACGGTGGTGAGAAGGTCTCGGGCGGGTCGGGTAACTCCGGTGAGCCATTCCGGCCACGGGGAGGGGATTTAAGGCGCGCTAAGGCCTGGGCTAGCTTCAGCAGAGGCAGGGGTGACTGAAAGGGAAATGTGCCCTTGGGCCATTTCTAAGTATTTTGGTGATTGAGTGCCAACACAAGTGCTTAATTGTTAATCTATGCCAATTGATGGACAAAGTGCAAATCAAGAGTAAAGGTATGTTTCTAAGACTTAGTACATTGTTTTGAGAACTAATGTATTGTGTCTAAGTGCTGGAAACAGGAGAAATCAATTTGGAGATGACTTGGCTCTTTCAGCCAAAGTGTGCACAGTCTGGGTGCACCGGACTGTCCGGTGGTGCACCGGACAGTGTCCGCTACGCCAGGCTGGCTCTAGCGAACTTGCTGCTCTCAGGACTTCGACGACGGTGTACGGCTATAAATCACCGGACTGTCCGGTGGTGCACTGGACTGTCCGGTGAGCCATTCATAGGCGAAGTCGTCGCTCTCGGGAAGTGATTAACGGCGTATGGCTATAAATCACCGGATTGTCCGGTGGTGCACCGGACTGTCCGGTGAGCCAACGGTCAGCCGGGCCAACGGTCGGCCGGGGATTCCGCGCGTGACGCGTGGCCGAGCTCAAGTCTGGGTCTTGTGTGTGCGTATTTGCTGTGATTTTGTGTCTCGTGTGAGTTGCTCATCCCTCCCTTACTCCGTGCTTCTTTGTGAACATCAAAGTGTAAGGGCGAGAGGCTCCAAGTTGTGGAGATTCTGTGATACCCAGTTTGCAAAGAAGAGAAGTTGGAGTTTATTCTTTCCTTGTTTCTTTTTTCCTTCTTTCTTTCGGGTTGGTACGCTTTTGGGGTTGGGAATTTTTGGGGAAGCATTCACCAGTAAAATAGTAGAATTTTGGTTAGACTCATGCGCTAGGGGGGTCGGGGGTTGAAGTGTGAACGAGTTGGGCCGTGGTTCTTGATCCGGCCCACTAGTTCCCCTAACCCTAGCCGCCCCTCCCTTAATCCCTTGGGATTTTTTTCAGCCACCCCTCCCCTTTCTCTTGTACAGCCGCCCCCTCTCTCTAGGCTTGGAGGACGCCCCTCTCACTCCTCCACCCATTTGCAGCCGCCACCCACCTCCCCCATCAAACCCTAGCCGCCCCCTCCTCAAGCCCTTCTCTCCAAGGTGCCATTCCTTTCCCGCTCGGATCTACGTCGCGTTGGTGCATGTCTCCAATTGGATTTTGGTGGAGGGAAGAAGAAGGGAGGAAAGGGGGAGGATTCAACGTGATTTTGAGATTGTATCTTGTTTAATTGTGTTGTAATCCAATTGATTATATGTTTACCTATCCGAATCGGTAGAGGTGCTGTCCTGAAATTTTGTGCGTGGGCGAACAACAGTAGTTCTAGGGATTTCTGGGAATTTTTCGTGGGTAATTAGTGGGGATCAGTGGGTGAATCATGTAGAGTTTTGTCATACCTTTCCAACGGGTACTTATGCGCTCGATTCAGAGTTATAATTTAGGAGATATCGTTGTTTGAATCCGGTTATGTTGCTGTCCAAAAAAACAGATTTTCAGGTGGGTGAACAGCAGTAGTATTAGCAGTTTCTGGGCATTTTTCGTGGGTAATTAGTGTTAACCAGTTTGATAATAATGTAGGGCTTTGTCTTATCTTTCCAATGAGTACTTATGCGCTTGATTTTAAATTATATTTTAAAAGATATCGCTGTTTGAATCCGGGTATGTCGCTGTCCAAAAGACAAAAAAACAGATTACAGGGTTCATCTTGTGGACTGTTTTGGGCTAATTAGATGTTGGAATTTAATTATAAATTGTGTACAAAACTTGTGGGGAATTTTATGTAGATGCCTCTGGAGTTTTTGTTTCTTACCACTGCTGTCATAATTTTAAAGTTATGAAATTATTAAGCAGCCCCGCTGCAGTTTGGTGGGTGTGGGAGAGATGTAACCTGCGGCGGGGTTTGAGTTTGTGCGTAGGTGCGGCGTCGCTTATGAGCCTGATTATGTGAAATTGGTGCACTAAGTTGTGTGTCAAAAATAGGTGGTGGACTTCCGGATCGTACTTAGGGATTTGCCCGAACTTCCGGTAAAGGCAAGTAAATACAGTGGTGGTTGCTACCGTTTGGTTTGCATCCTATTCCCTGTCATTGAGTATGCATAAGTTTTAATTATGTTAATCATTGAATTCTATGATGAAGTTTATTTGTTTGTAAGTATTAATTCTCAATTGCCTAATATTGTGGATGATCATAATTTGTTAGTGATATATGTGGTTGATTCCCATCTTGGATGAAGTTGAAGTATCTTTTTGAATCACGTTATATGAAGTGTTGTAGGCATGACATGCACATCGCATCATCCATCTTGCATTTTGAAGTTATGTCGTGATCTTATGGTCCGACCGTACCGGTACATTTTTAGCATCGTACGTTGCCCGAGGAGGGGTACGATGCGGCTTCATATCCTTAGAGGTATGAAGGCAGAAGTCATTCTTGCATTTGCAGACATTTGCACTCATGAGGTATATATATGAAGTGTGACATTACTATGTTACTATTGTCCTGCGAGGTGTGGTGACTAGGTTTGTTGTACGTTGTATACGTGCTGCACCTTCGTAATAAGAAGGTTGTGGAATCAAGTGGTGGTAAAACAATGTTCTTATGTGGTTAAACAGTTTGATATTATTTTACTTGCTGAGATGTGTCATCTCACTCTTGCATTACTCAATGCAGGTACTTGATACATGTTGGGAATGAGGGGAGTAGAAGCACGTCCACTTTCACTCTCACAATAGCGCTGCCGAGGTGCAGCCATGATTTAATTAGAAATTTATTGTCAAAGGAAGTTTGTTTTTTTAACTAGTCATGCGCACTAGTTAATTCAGTTCATGTCGTATGTTTAACTTCTCTTGCTAGCCGATTAATAGTACTTAGTATGTTTTTGTCATGATATATGTTTATACACTGTTGCCCCCTCGTTTATGCAATTTTGCAAAGGGGATGCTGCCGAAATTTTATATATAGATGGCAGAAGTGTTGTTTAGTAGCATTCCGGGGTGTTTGTGGACCCTCGGGGTGTTACAGTTGGTATCAGAGGATAGGCTTTAGATACTACGCAATTTGAAGATAAATTTGACACACTTGCACATATAGGAAGGGTATGGGTTCGTATATCTTTCATATTAGTATTTTATTGTATAGATGACTAGAATGTTCTTATTCCAAATCCCTTTATGGTTTGATGGGGTATGTCGTTAACGACGTAATGCTTGATATGATATGTTACTTCTATTTAATATTGGTTTCTTGATGTGGTTGTTATTTAAGTTATTATGCAAGTGAAGCTACTAATGTACTTGTTTTATATTCATATCGTCATGATGTTTTTTGGATGCAATGTTTTCAAATCTCTGAGCTATTACTATCATATATTTCTATATGCTTGACCGTGGATGTTTTTTTCCAAAAGGATTCTTGGGTTCTAGTACTTGTAGGACCGATTGTTTATTGAGCTTGTGTATAGTGGGTCTAATCCGACTTGGTGTAGTGTGAAAACACTATATAATGTAGTTTTATGGTGTTGTTGAGTTTGATTGACTGTTGGGTTACAACCCAACTTATCAATATAATATTTCCGTGGGTGCAATGCTTTGCGCCTCACCTTTTTTTGGCTAGTGTGGCTACTTGCTAACTTGATCTTAGTATAAAATTGGTTTGTCTCTATAGAGCAAAGGCAACGTTGTAATGTCTATGAAATCTTGAGACTGGTAGAACTCAAGTGAATTTGTAAGATGACGTAGATTGATAAGTCCAACCATGTTTACCTGATGGGTTTTCTTATTATGTGCAACCTTATTTTTAAAAATAAATAGGGTGGTTTCAAGTGGATTTTATGTCGTGCATGTTTTCCTTCTATGGCTTGTTTCAATAGCCATAAAGGCTATGCATAATTTTTAGTTGTTGCAGGCTAGTCATGTGGACGATATTGACAATCCGTTTTATATTTTTTTATTTGCCAACGTTGTATGGTAGTTTGATTTTTTATGATCAGTTTCTCTATGCATGCTTGTTGAATCATTATTTAGACCGCTTTATCTTAAACGAAGTCAATGCTTAACTGGGAGTTGCTTATGTTTGTTAGTCATCTATCTCTTTAGTGATGGGGTTGTTGCATCGGATTGAGATTTTTTTTATATGAATGATGGTTTGATAGATCATGTATGTCTACTACTTTGAATGCATCCTGTGATATCACGAGGTATAAATTGTTCAAGTGCAGTAATAGTAGGTTTTGTTGTATGTGAGGTTAATCAAGGTAGTTTGGTTATGTGGATTGTCTTATTGAAGTCCAATTACTACTGTTGAGCACAGTATCGTGTTATTATTTTAGTATTGAAAGTAATGTTTATGAAGCTTTTGCATGAGTCTGTGTCAAGAAGTATATTAGTTTTCTTGTTGTTATCCCTCCATTGCTTTATGAGTATTGTAAATTTTATCTCTTTTGAGAGGAGAAAAAGACGTTATATGATGTGAGCACCATTTGCTTCACGTCAACAGAATAGTTGTGGAGAGCTCTAGTAGTGGGATTCTAGTGTAATAACAACCATGTTTTATAGTGCTAGAGACGGGTATGCCAGTTGTTTCATACATTGTCGATACATGGATGTTTGACCTTAGTGGCATTAACAAACGAGGTTGTTGAATCCGTTGATTGTTGTGCTTAGTGTTCTAACCTATTAGGTAAAGTGTTGTTTAAAGGCTTTGGGGAGTTGCATCCCCATTTGGTAGTGGAAAATCCTAGTGTTGATTGCACCTGCCAATGCCTTGGGTTTTATTTTATATTGTTTTTTATGGGTAAGGTGTTGTTTGGTTTTGGGAGTCATCTTAACTTAGTTGGAGGCTGAATCAGGATTCACTTATCTAGAATGTTTTGTAGTAGGTTTCTTCATCTTTGCATAGGATGCTTAATCACCCAGTTTGGTCTAAACATTTGAGAGTTATGGGTTTCCTATAGCAGCCTTAATTTTGTACAGAAGTATAGACATTGAAGACGGTAAATTTTGGTATTTGCTGGATTATGAAAGTTTTAGTAATTTCATGATCTTTCCAAAGAGTATTGGTTTGTAATTTTCATTGCATATAATTGAAGTTAGGCTACTCTAAAGGTGTTGCACCGTTGTGTCTGAACTTTAGGTGTCGTTAAAACCACCAACAAATCGACCGCGTTTTTGATAGTTTCAGAGCCCAAATTTGGGAATTCTCTTTAACCAAAACTTTTAGTTTTTCTCAGTATCTTTTAATGGGTATTTACTTGTAATTGTCTGTTAAATAGATTGGGTGACGTGGTTGTCCGGATATAAGTCGAATCTCCGATGTGCAGTATCTCAGGCTGAGTTTAGTTGTAGGTCATGCAGATTTGAGGGCTATAAAGATAAATTTGGGTGCAAGTTTATTGCAAAAGTCGTGGACAATTTCCAAACTTTTCCAACGCGTGATCGTTGTAGTTTAAGTTGAGTATAGCAGGAGTTATAGGATTTTGAATTTTAGTTGTCCATTGTTTCTATCATATCAGTTTTGCAACAAAGCAGTTTGCATTGTTTTATCGGTTTGGAAACCAATTCCGAGACACTCATTATAATAAAAGTTTTAGGGAATGTTATAATCTTTCCAATGAGTTTATATTTGCAAATTTTTGTTAGATGCAGAGAGTTATGAGGTTTTGAATTTATGGGTCATGCTCCGTCAGGTTCTGGTGGCAGATCTTGTATGTCGCCTTACAAGTCAAATTAAAAATGGGAGATAAAATAAAACCTTGTTTATCCTTTGAATACGAAAGTTGTAGATCATGAAGTTTAGATGATTTTACAATATTTCTTTGTTATCATTGCTTTTATAGTGAAAGAGGTAGAAACAGAATGAACATTTGTGTTGTTGATTGTCAATTTTCTATTTAGGGATATTTCCATGGAAGTTTGGGTTATAGTGAGCTCTTTCGCAATCCATGTTAATTACGTTATATGGTGGGAGGGAATAGACGTAGTGGTTGTGATAGTTATCTTGTTTATGTATATGCGGAGCGTGGGCTGAAACACAGAGATAGCGAGGGACATTTGAATAGGCCAGTACGTATTGTTGTGAAGCCATGTTTTCTGGTCTTTGCGTGATTGCGTAAGTATGAAATAGTTACGTCGTGTGAAGTCTAGGTTGATATGGAGATTGTGTGAGTTATTGGATGGATATATATGCATAGTATAATTAAAAAAAGAGAGTTCTTCGATGGGATGATATAATGTATAGAATGTGCTTGGATGGATATATGGGCAGGCATAGTATGGTTAAATCGATTCTTGCTTGCATGATGTGAGATCAGGCTTAAAATGATTTAAAAAGTTAGCATATTGCTTCTATCCTTATGTTGGATCTAAGTGTCTCGTAATGAAGAACCTAAAGTTATTAGTCCTTCGATGAACGCTTAATCTTAGAAGAGTATAGAACCTGAATAAATCTATTGCTTGTTGTTTGGGACTGTATGACCAGTTTTGGTTATGCAGCTAGTTCAATGAATTAAACCATGTTTTCTGTAGAGGTGTTGTATATAAAAGTTGTAGCAAACTTCTTCATCTTACTTGTGTAAACATTTCATGACCATAGGTCTAGAAGCTTGGGAGTTATGATTTTCTCAAGTCTAGTCTTGGAATCTGTCCAGATTCTGTACAGATTTCGAAACTGACCTTGTTTGTCTAAGTTAAACTTCGAATCAGTTCTTATAAATTATAAAGAAGTGGTAGTACTTTCCTTAAGCTTTCCAACAAATTTTGGATCACCCTTTTTGGTGACCTATAAGTTAAGCTACAGCTGTTTGAAGTGGAATCTTTGAATCTATCCAAATTTGGACAGCAAAGCCTTTCTTATGTCTTTTGATCTTGATATGCATTGAATTAACCTAATATGTTTATAAATGAAATATAGAAAATTTTACTAGCTTCCTAAAAAGTCTAGGAGCGCCTCAATTGGATGACTGAGACTTCAATTATGGATTTTTGAAGTGAGTAGTTGAATTATGTCCAAGTCTGGACAAAATTTACGTTTTGCATTGTTTGGCCTTTCTAAGTGTCAAATATTGTGGTGATGATAATACCAAGGGTATAGTGGACTTTGTAAGCTTTCCATAAAGTCCTAGTTTACTACTTTTGGATGCATATTTTGTGAGTTATGAGCAAAACAATTAACTGTTGTGCTGCTGTCTAGAAATATGCAAGCATTAAATTGGTCTTTTGAAGTTACTCTTGTTTGAATAGGTTTGGTTTAGGCTATAGGAGCACCGTATGTATTGCATTAATATATATTTCATTGAAGTACTTGCATGTGTCAAGGTTGATTTGGTGTCATGAAAGCTTTGTCCGAGGTATATAGGATCGTCTACTATCTTAGCCCGAGTTGGCAGCTTGGCTTAGCACATGCAATTGTCGGAGTCTATGATCAGTGTACACCATGTATTCCATGTCTCTATGTTGAGAAAGTATTTGCAGAATCCAGATCAATAAATCGAGCTAGAGTCGATTCCCATGTAGCAAAACCTGACTCTAGAGTGTCGTCTCCTGCGTATCCTAGAATCCTTGGAGCTCGAGGAGCTGATGCGGCAGAAGTACCCCGAACTTTTTGTTATGGGGTGAGTTTTTGTCGTCGCTGATCTTTCCTTTGGTCGTTCTGATAGAAGCGTCAGAATTCGAGGTCGAATTCTTTTCAAGGGGGTAGAGTGTGATACCCAGTTTGCAAAGAAGAGAAGTTGGAGTTTATTCTTTCCTTGTTTCTTTTTTCCTTCTTTCTTTCGGGTTGGTACGCTTTTGGGGTTGGGAATTTTTGGGGAAGCATTCACCAGTAAAATAGTAGAATTTTGGTTATACTCATGCGCTAGGGGGGTCGGGGGTTGACGTGTGAACGAGTTGGGCCATGGTTCTTGATCCGGCCCACTAGTTCCCCTAACCCTAGCCGCCCCTCCCTTAATCCCTTGGGATTTTTTTCAGCCACCCCCTCCCCTTTCTCTTGTACAGCCGCCCCCTCTCTCTAGGCTTGGAGGACGCCCCTCTCACTCCTCCACCCATTTGCAGCCGCCACCCCACCTCCCCATCAAACCCTAGCCGCCCCCTCCTCAAGCCCTTCTCTCCAAGGTGCCATTCCTTTCCCGCTCGGATCTACGTCGCGTTGGTGCATGTCTCCAATTGGATTTTGGTGGAGGGAAGAAGAAGGGAGGAAAGGGGGAGGATTCAAGGTGATTTTGAGATTGTATCTTGTTTAATTGTGTTGTAATCCAATTGATTATATGTTTACCTATCCGAATCGGTAGAGGTGCTGTCCTGAAATTTTGTGCGTGGGCGAACAACAGTAGTTCTAGGGATTTCTGGGAATTTTTCGTGGGTAATTAGTGGGGATCAGTGGGTGAATCATGTAGAGCTTTGTCATACCTTTCCAACGGGTACTTATGCGCTCGATTCAGAGTTATAATTTAGGAGATATCGTTGTTTGAATCCGGTTATGTTGCTGTCCAAAAAAACAGATTTTCAGGTGGGTGAACAGCAGTAGTATTAGCAGTTTCTGGGCATTTTTCGTGGGTAATTAGTGTTAACCAGTTTGATAATAATGTAGGGCTTTGTCTTATCTTTCCAGTGAGTACTTATGCGCTTGATTTTAAATTATATTTTAAAAGATATCGCTGTTTGAATCCGGGTATGTCGCTGTCCAAAAGACAAAAAAACAGATTACAGGGTTCATCTTGTGGACTGTTTTGGGCTAATTAGATGTTGGAATTTAATTATAAATTGTGTACAAAACTTGTGGGGAATTTTATGTAGATGCCTCTGGAGTTTTTGTTTCTTACCACTGCTGTCATAATTTTAAAGTTATGAAATTATTAAGCAGCCCCGCTGCAGTTTGGTGGGTGTGGGAGAGATGTAACCTGCGGCGGGGTTTGAGTTTGTGCGTAGGTGCGGCGTCGCTTATGAGCCTGATTATGTGAAATTGGTGCACTAAGTTGTGTGTCAAAAATAGGTGGTGGACTTCCGGATCGTACTTAGGGATTTGCCCGAACTTCCGGTAAAGGCAAGTAAATACAGTGGTGGTTGCTACCGTTTGGTTTGCATCCTATTCCCTGTCATTGAGTATGCATAAGTTTTAATTATGTTAATCATTGAATTCTATGATGAAGTTTATTTGTTTGTAAGTATTAATTCTCAATTGCCTAATATTGTGGATGATCATAATTTGTTAGTGATATATGTGGTTGATTCCCATCTTGGATGAAGTTGAAGTATCTTTTTGAATCACATTATATGAAGTGTTGTAGGCATGACATGCACATCGCATCATTCATCTTGCATTTTGAAGTTATGTCGTGATCTTATGGTCCGACCGTACCGGTACATTTTTAGCATCGTACGTTGCCCGAGGAGGGGTACGATGCGGCTTCATATCCTTAGAGGTATGAAGGCAGAAGTCATTCTTGCATTTGCAGACATTTGCACTCATGAGGTATATATATATGATGTGTGACATTACTATGTTACTATTGTCCTGCGAGGTGTGGTGACTAGGTGTGTTGTACGTTGTATACGTGCTGCACCTTCGTAATAAGAAGGTTGTGGAATCAAGTGGTGGTAAAACAATGTTCTTATGTGGTTAAACAGTTTGATATTATTTTACTTGCTGAGATGTGTCATCTCACTCTTGCATTACTCAATGCAGGTACTTGATACATGTTGGGAATGAGGGGAGTAGCAGCACGTCCACTTTCACTCTCACAATAGCGCTGCCGAGGTGCAGCCATGATTTAATTAGAAATTTATTGTCAAAGGAAGTTTGTTTTTTTAACTAGTCGTGCGCACTAGTTAATTCAGTTCATGTCGTATGTTTAACTTCTCTTGCTAGCCGATTAATAGTACTTAGTATGTTTTTGTCATGATATATGTTTATACACTGTTGCCCCCTCGTTTATGCAATTTTGCAAAGGGGATGCTGCCGAAATTTTATATATAGATGGCAGAAGTGTTGTTTAGTAGCATTCCGGGGTGTTTGTGGACCCTCGGGGTGTTACAGATTCCTCGCGAGCGGGATATAGTAAACAAAGCAAAACACTGTGGTATTCAAGTGGGTCTTTGGACCGCTTGAGAGGGGTTGATTGCAACCCTCGTCCGTTGGGATGCCACAACGTGGAGTAGGCAAGTTTTGTACTTGGCCGAACCACGGGATAAACCACTGTGTCTATCTGTGTTGATCCTCTTGTGGTTTTGGTGTTTTGCAAGAACTCCTCTCTAGCCACTTGGCCTTATTGTGCTAACGCTTAATCAAGTTTTTGTGGCTTTAAGTTTAAGTTTTTACAGGATCACCTATTCACCCCCTATAGGTGCTCTCAATTGGTATCAGAGCCGTTCTCTTCACGAAGGGACTAATCGCCCGAAGAGATGGATCCTAAGGGCAAGGGGATTGTGATCAATGATAAGGAGAAGGAGTTCGTCGTCAACGAGCCGAAAGATGACAAGCATACTGACTCGGGCTCGGGCCACAAAAGAAAAGACGGGAAGAAGAAGAAAACTAGGCGCATCAAGGAGATAGTCTACTACGACAGCGACAAATCTTCCTCTTCCCAAAAGGACGACGACAACGACTACGAGAAAAAGAAAACGGTCAATTTGAACTTTTCTTTCGATTACTCTCGTATTCCGCAAAGTACAAATGCTCATTTGCTCTCCATTCCACTTGGTAAACCTCCTCACTTTGATGGAGAGGACTACGGATTTTGGAGCCACAAAATGCGTAGTCACTTGTTCTCTCTCCATCCAAGCATATGGGAGATAGTCGAAAGTGGAATGAAATTTGATAGTACTGATAGTCCCATGCTTATAAATGAGCAAATTCACAAAAATGCACAAGCTACTACTGTTCTTCTAGCCTCATTGTGCAGGGATGAATATCATAAAGTGAGCGGCTTGGACAACGCCAAGCAGATTTGGGACACCCTCAAGATCTCACATGAGGGAAATGACGTCACCATGCTCACCAAGATGGAGTTGGTGGAGGGCGAACTTGGGAGATTCGCGATGATCAGGGGCGAGGAGCCAACCCAAACATACAACCAGCTCAAGACCCTCATCAACAAAATAAGGAGCTATGGAAGCACGCGATGGACGGACCACGACGTCGTCCGCCTAATGCTAAGGTCTTTTACTGTCCTTGATCCACATCTTGTGAACAATATTCGTGAGAATCCTAGGTACACCAAGATGACGCCCGAGGAGGTACTTGGAAAGTTCGTAAGCGGGCGGATGATGATCAAGGAGGCTAGATACGTTGATGATGCGTTGAATGGCCCAATCCAAGAGCCTCAAACCATTGCTCTCAAAGCAACGAGGAGCAAGGAGGCGCTACCTAGCAAGGTGGCGCAAGTGGAGGCGGCCGGGCTTAATGATGAAGAAATGGCCCTCATCATCAAGCGTTTCAAGACGGCGCTAAAGGGTCGCAAGGAGCATCCCAACAAGACCAAGACAAAGGGGAAGCGATCATGCTTAAATGTGGTAAGATTGGTCATTTTATCGCTAATTGTCCCAATAATGTGAGTGACCAGGAACAAGGGAACAAGAGAGAAAAGAAGAAGGCATACAAGAAGGCTAAGGGCGAGGCACACCTTGGCAAGGAGTGGGACTCGGATTGTTCGTCGTCCGACTCCGACAACGAAGGACTCGCCGCAACCGCCTTCAACAAGTCATCCCTCTTCCCAAACGAGCATCACACTTGCCTCATGGCAAGAGAAAAGAAGGTAAGCACTCGTGATACTAGTACTTACGCTTCCTCAAGTGATGAAGAATCTAGCGATGATGAAATAGACTATTCATGCTTATTCAAGGGCTTAGATAGAACTAAAGTTGATAAGATTAATGAATTGATTGATGCCTTGAATGATAAGAATAGATTATTAGAGAAGCAAGAGGACCTTTTATATGAAGAACATGATAAGTTTGTAGAGGTTCAAAAATCCCTTGCTTTAGAAATTAAACGGAATGAAATGCTTTCTTGTGAATTGTCTACATGCCATGACTCTATTTCTAGCTTAAAGTGCATAAATGATGATTTGAATGCTAAGTTAGAAATAGCTAATAAATCAACATCTTGTGTAGAACATGTTATAATTTGCAATAGGTGTAAAGATTTTAATGTTGATGCTTGTAGTGAACACTTAGTCTCAATTTCTAAATTGAACGATGAATTGGCTAGTCTTAATGCCCAACTTAAGACTAGCAAGAGTGAATTTGACAAACTAAAATTTGCAAGGGATGCCTACATGGTTGGTAGACACCCCTCAATTAAGGATGGTCTTGGCTTCAAGAGGGAAGTCAAGAACTTAACAAGCCATAAGGCTTCCGTCTTCGCCAAGGAGAAAGGGAAGGCCCCTATGGCTAGTAGTGCTAAAAAGAATCATGCTTTCATGTACCATGATAGGAGACATTCTAGAAATGCGTATAGAAGTTATGATGCTGTTGATTCTCATGCCATGTTTGCTTCTAGTTCTTCTATTATGCATGATAGAAATTTAGCTAGGAAAAATGCTATGCCTAGAAGAAATATTGTTCACGTTCCTAGGAAAGTAAACAATGAACCTTCTACAATTTTTCATACTTGCAATGCTTCCTTTGCTATTTGTAGAAAGGATAAGAAGGTATTTGCTAGGAAGTTAGGGGCAAGATATAAGGGAGATAAAACTTGCATTTGGGTCCCTAAGACCATTGTGACTAACCTTGTAGGACCCAACAAGAGTTGGGTACCTAAAACCCAAGCCTAAATTTGCCTTGCAGGTTTATGCATCCGGGGTACAAGCTGGATTATCGACATCGGATGCACAAACCACATGACGGGGGAGAAGAAGATGTTCACCTCCTACGTCAAGAACAAGGATTCCCAAGATTCAATCATTTTTGGTGATGGGAACCAAGGCAAGGTGAAAGGGTTAGGAAAGATTGCTATTTCATCCGAGCACTTCATTTCTAATGTGTTTTTAGTTGAGTCGCTTGGATATAATTTGTTATCTGTAAGTCAACTTTGTAATATGGGATATAATTGCTTGTTCACAAATATAGATGTGTCTGTCTTTAGAAGATGTGATGGTTCACTAGCCTTTAAGGGTGTACTAGACGGCAAACTTTATTTAGTTGATTTTGCAAAAGAGGAGGCCAGTCTAGATGCATGCTTAATTGCTAAGACTTGCATGGACTGGCTGTGGCATCGCCGTCTAGCACATGTGGGATGAAGAACCTTCACAAACTTCTAAAGGGAGAACACGTGATAGGTCTAACTAATGTGCATTTCGAAAAAGATAAACCTTATGCAGCTTGTCAAGCAGGTAAACAAGTGGGAAGTGCTCATCACATCAAGAACGTGATGACTACATCAAGACCTCTGGAGCTACTGCATATGGACCTCTTCGGACCCGTCGCCTACCTAAGCATCGGGGGAAGTAAGTATGGTTTTGTAATTGTTGATGATTTTTCTCGCTTCACTTGGGTATTCTTTTTGCAGGATAAATCTGAAACCCAAGGGACCCTCAAGCGCTTCCTAAGGAGAGCTCAAAATGAGTTTGAGCTCAAGGTGAAGAAGATAAGGAGCGACAACGGGTCCGAGTTCAAGAACCTTCAAGTGGAGGAGTACCTTGAGGAGGAAGGGATCAAGCACGAGTTCTCCACTCCCTACATACCACAGCAAAATGGTGTGGTAGAGATGAAGAACAGGACGCTCATAGACATGGCGAGGACAATGCTTGGAGAGTTCAAGACCCCGAGCGATTTTGGTCGGAAGCCGTGAATACGGCTTGCCACGCCATCAACCAGGTCTACCTTCACCGCCTCCTCAAGAAGACTTCATATGAGCTTCTAACCAGTAACAAACCCAATGTGTCTTACTTTCGTGTATTTGGGAGAAAATGTTACATTCTAGTAAAGAAAGGTAGAAATTCTAAGTTTGCTCCCAAAGCTGTAGAAGGGTTTTTATTAGGTTATGACTCAAATACAAAGGCGTATAGAGTCTTCAACAAATCATCGGGTTTGGTTGAAGTCTCTAGCGACGTTGTATTTGATGAGACTAATGGCTCTCCAAGAGAGCAAGTTGTTGATCTTGATGATGTAGATGAAGGCGACGTTCCAGCGGCCGCAACACGCACCATGGCGATTGGCGATGTGCGACCACAGGAACTCGAGGCGCAAGATCAACCGTCTTCCTCAACAATGGTGCATCCCCCAACTCAAGACGATGAACAGGTTCATCAAGAAGAGGCGTGTGATCAAGGGGGAGCACAAGATGATCATGTGATGGAGGAAGAAGCACAACCGGCACCTCCAACCCAAGTTCGAGCGACGATTCAAAGGAATCATCCCGTCGACCAAATTTTGGGTGACATTAGCAAGGGAGTAACTACTCGTTCTAGATTAGTTAATTTTTGTGAGCATTACTCCTTTGTCTCTTCTATTGAGCCTTTCAGGGTAGAAGAGGCCTTGCTAGATCCGGACTGGGTGTTGGCCATGCAGGAAGAGCTCAACAATTTCAAAAGAAATGAAGTTTGGACACTGGTGCCGCGTCCCAAGCAAAATGTTGTGGGAACCAAGTGGGTGTTCCGCAACAAACAGGACAAGCACAGGGTGGTGACAAGGAACAAGGCTCGACTTGTGGCAAAAGGTTATGCCCAAGTCACAAGTTTGGACTTTGAGGAGACTTTTGCTCCTGTGGCTAGGCTAGAGTCCATTCGTATTTTGCTAGCATATGCCGCTCACCATTATTTCAGATTGTTCCAAATGGACGTGAAGAGCGCTTTCCTCAACGGGCCAATCAAGGAGGAGGTGTACGTGGAGCAACCCCTTGGCTTCGAGGATGAACGGTACCCCGACCACATATGTAAGCTTTATAAGGCGCTCTATGGACTTAAGCAAGCCCCAAGAGCATGGTATGAATGCCTTAGAGACTTTTTAATTGCTAAAGCTTTCAAGGTTGGGAAAGCCGATCCGACTTTATTCACTAAGACTTGTGATGGTGACTTATTTGTGTGCCAAATTTATGTCGATGACATAATATTTGGTTCTACTAACCAAAAGTCTTGTGAAGAGTTTAGCAGGGTGATGACGCAGAAATTCGAGATGTCGATGATGGGCGAGTTGAACTACTTCCTTGGGTTCCAAGTGAAGCAACTCAAGGACGGCACCTTCATCTACCAAACGAAGTACACGCAAGACTTGCTAAAGCGGTTTGGGATGAAGGACGCCAAGCCCGCAAAGACTCCGATGGGAACTGACGGACACGTCGACCTCAACAAAGGAGGTAAGTCCGTTGATCAAAAAGCATACCGGTCCATGATAGGTTCTTTGCTTTATTTATGCGCTAGTAGACCGGATATTATGCTTAGTGTATGCATGTGTGCTAGATTTCAATCTGATCCAAGGGAGTGTCACTTAGTGGCTGTGAAGCGAATTCTTAGATATTTAGTCGCTACGCCTTGCTTCGGGATCTGGTATCCAAAGGGGTCTACCTTTGACTTAATTGGATATTCAGACTCCAACTATGCTGGATGTAAGGTCGATAGGAAGAGTACATCAGGGACGTGCCAATTCTTAGGAAGGTCCCTGGTGTCGTGGAGCTCTAAGAAACAAACCTCTGTTGCCCTATCCACTGCTGAGGCCGAGTATGTTGCCGCAGGACAGTGTTGTGCGCAAGTACTTTGGATGAGGCAAACCCTTCGGGACTTTGGCTACAATCTGAGTAAAGACCCACTCCTATGTGATAACGAGAGTGCTATCCGCATAGCGGATAATCCTGTTGAGCACAGCCACACAAAGCAAATTGACATCCGACATCACTTTTTGAGAGACCACCAGCAAAAGGGAGATATCAAAGTGTTTTATATTAGCACCGAGAACGAGCTAGCCGATATCTTTACCAAGCCGTTAGATGAGAAGACCTTCTGTAGGCTGCGTAGTGAGCTAAATGTCTTAGATTCGTGGAACATGGATTGATTTATAGCATACATGTGTTTATGCCTTTGATCATGTTCCTTATGCATTTTGTTGTTTACTTATGGTGCTCAAGTTGTACAAACACTCCCCGGACCTCACAAGCCCATTTGCATGTGATGCACATATTTAGGTGGAGACGTGCTACAACTTGACCCTTTGAGACTAACCATGTGCTTGAGTTTTCTTAATTTAGTCTCAAAAGAGGTTTGAAAGGGAAAAGGTGGACTTGGACCATGCAAGACTTCCAATGCACTCCGATGAGAGGGTAGCTTATTCCAAGTTCATCTTCATGCTCTTATTGCCTTGGTACTCTTACTTGAAGATTTTGGTGAGGCAATGGGGTTTAAAGGGCCAAGATTGATCCCGTTTTGGTGCTTGATGCCAAAGGGGGAGAAAATAAGGCCAAAGCAATAAATGGATCAGCTACCACTTGAGAATTTTGAAAATAGTAGAATAGAGCTTTTGGTTTGTCAAAACTCTTTTGTTGTCTCTTTTGTCAAAAGTTGGCCTCTTGTGGGAAGAATAGTTGATTATGGGAAAAAGGGGGAGTTTTTGAAATCTTTGATCAATTTCTCTTGGAACAACCCTCTTTATGTCTCTACAATTGTGTTTGGATTAGAGATAGGAAATTGAGTTTGATTTGCAAAAACAAACCAAGTGGTGGCAAAGAATGATCCATATATGCCAATTTTGAATCAAAACAATAATGAGTTCTCATTTGTATTGATGTTGCACTTCTTTTAGTTGCTTTTTGTTGTGTTGGCATAAATAACCAAAAAGGGGGAGATTGAAAGGGAAATGTGCCCTTGGGCCATTTCTAAGTATTTTGGTGATTGAGTGCCAACACAAGTGCTTAATTGTTAATCTATGCCAATTGATGGATAAAGTGCAAATCAAGAGTAAAGGTATGTTTCTAAGACTTAGTACATTGTTTTGAGAACTAATGTATTGTGTCTAAGTGCTGGAAACAAGAGAAATCAATTTGGAGATGACTTGGCTCTTTCAGCCAAAGTCTGCTCAGTCTGGGTGCACCGGACAGTGTCCGGTGCGCCAGGCTGGCTCTGGCGAACTTGCTGCTATAAATCACCGGACTGTCCGGTGTACGGCTATAAATCACCGGACTGTCCGGTGGTGCACCGGACTGTCCGGTGAGCCATTCACACGCGAAGTCGTCGCTCTCAGGAAGTGATTAACGGCGTACGGCTATAAATCACCGGACTGTCCGGTGGTGCACCGGACTGTCCGGTGAGCCAACGGTCAGCCGGGCCAACGGTCGGCCGGGGATTCCGCGCGTGACGCGTGGCCGAGCCAATGGTCACAATGGGGCACCGGACTGTCCGGTGTGCACCGGACAGTGTCCGGTGCTCCAACGGCTCTACATCTGCAACGGTCGGCTTCACCAAATAAGGAAAGAAATCCGCACCGAACAGTGTCCGGTGGTGCACCAGACTGTCTGGTGCGCCAGGCGACAGAAGGCAAGATTTGCCTTCCTGGAATGCTCTCAACGGCTCCTAGCTGCCTTGGGGCTATAAAAGGGACCCCTAGGCGCATGGAGGAGAAGACCAAGCATCCCTTGAGCATTGTTGATCACTCACACTTCATTCTTGCGCACTTGTTCGACATTCTTAGTGATTTGAGCTCCGTTCTAGTGAGAACCTCGTGATATTCTTTTGAGCTCAAGTCTGGGTCTTGTGTGTGCGTATTTGCTGTGATTTTGTGTCTCGTGTGTGTTGCTCATCCCTCCCTTACTCCGTGCTTCTTTGTGAACATCAAAGTGTAAGGGCGAGAGGCTCCAAGTTATGGAGATTCCTCGAGAGCGGGATATAGTAAACAAAGCAAAACACTGTGGTATTCAAGTGGGTCTTTGGACCGCTTGAGAGGGGTTGATTGCAACCCTCGTCCGTTGGGACGCCACAACATGGAGTAGGCAAGTTTTGTACTTGGCCGAACCACGGGATAAACCACTGTGTCTATCTGTGTTGATCCTCTTGTGGTTGTTGTGTTTTGCAAGAACTCCTCTCTAGCCACTTGGCCTTATTGTGCTAATGCTTAATCAAGTTTTTGTGGCTTTAAGTTTAAGTTTTTACAGGATCACCTATTCACCCCCCCCTCTAGGTGCTCTCAGTGACACAGGGACCTACTCCGGGGAACTAGACCGGGCTAAATCGGCCGGACACCGCGCGAGCACGGTGGACCACCGTGACCGAGCACCGGCGAAGGCGCAATTGGCCGAGCACAGGGCGCAATAATGGAAATTGGGCACGGGGACGGGTGTCTCACCTCGGGGTGGAGCTCGGGAGGCTTGGAGCAGTCTCCAGTGAGCTGGATGGCCGGGAACACGGGCGCGGGTCTCCGGCGGCGGCTGGCGGCGTGGGCAGAGCGCGAGAGAGGGTGAAGCTGCGCGAAATGAGGTGAGGGGTGTGCACGGGGCACTTGCGGGGCTCTAAGAAGGGAGATGGGCGCGTAGGCGGGCGTCGTGGCCGAGAAATCTGGTGACGTGCGCGAGTGCACACGCGCTGGTCCACGGCGAGTGCGGAGGGGGCGGAACAGACAGGTAGGGTCCACGGCGCAGAGAGAGAAGAATGGGGCGTGCGGGGCAACGGCTCGCGACTGGCGGACCAGGCCCGCGAGACAAAGAGAGAGAGGGAGCGCGCGCGCAGAAAACTGGCGCCAACAGGCTGGCCCCACTGTGCAGCGAGCGAGGGAAAGAGGGCACGCGTGAGGGAGAACTGCCGCTCACAGGCGGGGTCCGCCTGTCAGACGGCGCGGGCGCGTGGCCTGGCTGGGCCGACTGGGCTGGTTTGGGCTGCTTTCTCCTTTTCTTTTTCTCTGAATTTTCTAATTCCTTTTTCATTTCTTTTTCTATTGGGTTTTTCAAATCCAAATTCAAACTAGGTTTCAAATTCAAATAAATTCAAACTTGTGCAACACTTCAAAGAATATTTTAAACTCAGCATGATGCAACATGTCATGACTCATAAGGTTTTGGCAAAAATAAATAATTAACCTCCACTAGTTTAGGCTATCTCTAATCAAAAAGGAAAAAAGGGAGAATGAATCTAGAGAAAGAGAAAACCTAGAGTGAGAAAAAGAAGAGTAACCCATGATTTTGGGTGATAATTAGAAAGAAATTTTATACCCCAAAATCAGGGTGTTACACTAGCCATTCACCTCGGCAGTGTTTATGGGTCTGATCAACCTAGACTAGATTGGATACATGGCTTGTGGGTAAAGTTGTACCACCTTTGCAGGGTGTAAAACTGATATGTCAGCCGTGCTCACGGTTAAGAGCAACCTGGACCCTCACATGATAATTGAACTTAAAGATGGAAAATAAATCATGATCTGAGGATCTACCAGTGGTTTGCTTAAGTGATTTCACTTAAGTGTTTTTGATACAATCTTATGCCTTTGATTAATTGTGAAATTTGGGATACACACTTATTAGTAAGACAGGTGTTGCTAGTAAAATATTGACCAACTAAAATGCTTACCGCTTATCTATAGCCTACCTTGTTAACTTGCATTAATTTCTCCCACTTGCTGAGCCCCAACCATAAGTGAGCTCACCCTTGCTAATATTTTGATCAGAGGGTGATGACGAAGACTTCGCAGATGACGTTGATGAGTTTTGAATCTAACGATGCGCCAGTCACCTTCCTATGGAAGAGTGTCCATGTTTAGTTTCGTCATACTTTGATTATGATACTTGTTAAGATACAATGTTCTGGATGATGTAATAAAGTTACTCTACTCTCTTTACGCCTTTATTGCATTGTCTTTTGATATATTACACTTGTGACATCAACATATGTGTGGAAAATGGATCCTGGCTCACAAATGCTATGCGTTCGGTTTTGCCCCTAGAACCGGGTGTGACAGAAGTGGTATCAAAGCTATGCTGACTCTAGGTCGTTAGACTAGTTAGAAATAGAAAGCCTAGTCTGTTCAAAACATGCTAATTTTGTTCTTACAAAATTATTTTATTAACCTTACCTCTTTAAACATCAACTAAGTTGACATTTTCTCTTATAGATGGTTCGTACGATTCAAACCACTCGAATCAACACCAACTACATCCCTCCGGCACGGCAAGTTCCTGTCTACCCAGTGGTAGTCGAGGAAATCCCTGTGAATCTCCCCCACATTCGTGTGGTGAACAGAGTCATTCTGGAGGACAGCTCGGAGGAGTTTCTGCCTATGCCCACCCCGTTGGCAGAATCACTAGCCTTCGCAGCTGGATCGTCAGCTTCAGCACTGCCAGCACTAGCAGTCCAAGCCCCTGCTCCTGGAGGCAACGACCCGGACGACTCTGGTGACGACGATGATGACAAAGAAGAAGAAGTAGAAGAAGAAGAAGAGGAGAACATCAACGATGAAGCCAACGATGAATAGTAGGACCACTACGTGGGGTTATGGCCTGTCACTGAACATTACACATCAATGTCCGAGACAGGGCACTTCCCTAACCTGCTGCAGGATGTTCTGCACTCGTTGGGTACCGACGTCCGACTCCTGTATGAGACAAGGCGAGTGTATGAGCTTCCTCGGGCTTGCTACTATATCACTCACATTCATGTTTGGGTGATGGATGCAGGTGATAGAGGGTTCAGGACTCTGTCCGCTCATGAGTCTCTGACGCCGCTATCCACTTACGCTGCTTCGGTCAGTGACGCTGCTCGGCGAACTCTATGGTCCCTCAGCCCACCTACCGGTAGCAGCTGTGAGAGCACCTAGAGGGGGGGTGAATTGGTGATCCTGTAAAACTTAAAAACTTATATCCACAAAAACTTGATTAGGAGTTAGCACAATAATGCCAAGTGGCTAGAGAGGAGTCTTAACAAAACACAATAACCACAAGAGATCAACAAAGAGATGGCACAGTGGTTTATCCCGTGGTTCAGCCAAGACCAACGCTTGCCTACTCCACATTGTGGTGTCCCAACGGATGAGGATTGCAATCAACCCCTCTCAAGCGGTCCAAAGACCCACTTGAATACCACGGTGTTTTGCTTTGCTTTTCTATATCCCGTTTGCGAGGAATCTCCACAACTTGGAGTCTCTCGCCCTTACACTTTGATGATCACAAAGAAGCACGGAGTAAGGGAGGGATGAGCAACTCACACAAGACACAAATATCATAGCAAATACGCACACACAAGACCCAGACTTGAGCTCAAGAGACTATCACGAGTTTCTCACTAGAACGGAGCTCAAATCACTAAGAATGTCGAACAAGTGCGCAAGAACGAAGTGTGAGTGATCAACTATGCTCAAAGAATGCTTGGATGTCTTCTCCATGCGCCAAGGGGTCCCTTTTATAGCCCCAAGGCAGCTAGAAGCCGTTGAGAGCATTGTAGGAAGGCAATTCTTGCCTTCTGTCGACTGGCGCACCGGACAGTCCGGTGCACCACCGGACACTGTCCGGTGCTGATTTCTTTCCTTCTTTGGTGAAGCCGACCGTTGCAGATCCAGAGCCGTTGGCGCACCGGACACTGTCCGGTGCACCAATGTGACTGTTGGCTCGGCCACGCGTCACGCGCGGAATCCTCGGCCGACCGTTGCCCCGGCTGACCGTTGGCTCACCGGACAGTCCGGTGCCTCATCGGACAGTCCGGTGAATTATAGTCGTACGTCGTTGATGGCTTCCCGTGACCAACGACTTCGCCTGTGAACGGCTCACCGGACAATTCGGTGCACCACCGGACAGTCCGGTGATTTATACCGTACACCGCCGTCGAAGTCCCGAGAGCAGCAAGTTCGCCAGAGCCAGCCTGGCGCACCGGACAGTCCGGTGCACCCAGACTGCGCAGACTTTGGCTGAACAAAGCCATCTCTTTTCCAATTCGATTTCTCCTGTTTCCAGCACTTAGACACAATACATTAGTCCATAAAACAATGTACTAAGTCTAGAAACATACCTTTTGACTTGATTTGCACTTTGTCCACCACTTTGCATAGATTAACACAAAAGCACTTGCATTGGCACTCAATCACCAAAATACTTAGAAATGGCCAAGGGCACATTTCCCTTTCAAGCTGCACAACACGAAGTACATGCATCTTCCTCTGCGTATTCGTGGAGAAAACCAGACCAACATTGTTCCAGGTGGAGCTAGAGAAGATCGCCTCAACACCCTAGCTGGTGTGCTGGCAGATCTTAACACCGACCTAGATAATGCTAACCTGGACCTCTCTAGGGTACACTTGGAGATGGATGATGCACACGCAAGGATCGTAGACCTAAAAGCTTAGCTTGATGGAAGGAACCCCCTGAAGTTCAAGTCCCTGCCATGGCGTTATCCCCTCCCCGCAAGAGGATCCGCTATGGAGAACCAGGATCCATCACCAGGCTGCGTTAGATTCTTCAATTATGTTGTAATAAGTTATTTTTCACGTTAGACCAAAAACACCTTTATATTACTACACCATTAATAATAACAACCATGTGATGGTGTTGTTTGAAATGATTGATTTGGATTTTTGCTTTAGTGCAATGGTCTTATGGAACGATGGCCATAAGAGCATAAAAAATAATAATAATAAATTTCACCTTAATAATAAGCTATTTCCCCTAGAATCTTCTCTACTCCTCACTTACCTCGGGATTGCACTTTCTAACCAACCACATGGTGAACACTCGATTAGGTCCCAATAACCATTAGAACTAGCGTGGTCAGCAGTTGCCACCACCACCACCCAACCCCACTATGGATCAATTCATCAAAGTGCAGATGCAACTTCTGCAAGGACTCACAGCTTCGGTGCAGCAGATTCGACAAAATCAATAGAACCAACAGTACCAACAACAACAACATGCACCCCAAGCTAGAGACAAGCACTGGGACTTCATGAGTCATCACTCGCCTGCTTTCTCTCATGCAGTAGACCCTTTGGATGCCAATGACTGGCTTAAGGTCATTGGGAAGAAATTGGACATCACCAAGTGCAATGACCGAGAAAAGGTCTTGTATGCTTCAGGAAGACTCGAAGGAGCCGCGTCCGATTGGTGGGATGCCTTCATCGTGGCACATGCCATAACCTAGCAAGAATTTCAGGTGAACTTCTATGCTCACCATATTCCCTCGGGAATAATGAAGCTCAAGAAAAAGGAGTTCCTTTCCCTCACACAAGGGAACATGTCCGTTAGTGAGTATCATGATTGCTTCACCCATCTTTCACGCTACGCCCCAGAAGAAGTGGACACTAACGAGAAGCGCCTAGAACGTTTCTTAGAAGGTTTGATTGGGCCTTTAAACTATCAGCTACAGAGCCACAACTTTCCCAACTTTCAGACCTTGCTTAACAAGGCAATTGGCCTTGAAAGCAAAAGTAAAGAGTTGTCGGATCATAGGAGAAAGTACCAAGGGCAGACCAGCAGGAATACCCGTCAAAACAACTCCCAAGGTTCTCAGTTCCGCTCCGGAAATCAGAGTGGAGACAGCAACTACCAGGTACGGTGCTCTGGACAACAAGGTCAGAGAAGCAACCAATACCAAAACCAACAGACAAGCAGCACTCAGACCGGTCAAAGGTCTAGTGGTCAACAACAAAATCGTCAAGGAAGTGTCCCGAACAAACCGGCCAGAAACAACAACACAACTACCCCAGTTCAACCTAATGGTTGTTTCAAGTGTGGCGAACTTGGCCACTATGCCAACAACTGCCCAAGGCATAATCAACAGACACCCCAAAAGAACACCAACCAGAGGACTGACCAGAACACATCTCCTCGTGGATCTGCAAAGAACAAGACTTCACAGAACCAGAGTAGAGGAAGAGTCAATCTTGTGACAGCGGAATCGGTTCCTCAGGATGCCGACATGGCGTATGGTATGTTTCTTATTAACTCCATACCTGCATCAGTTTTATTTGATTCTGGAGCATCTCACTCCTTTGTAACAAAGTCATTCGTGGAAAAACATAATTTACCAAACTATCCCTTGAAGAAGAAACTATTAATTCGATCACCAGGAGGTGAATTTAGAGCCACACGCTCATGCCTTCAGACTAAGATTGAAATTAGAGGCCTAAGCTTTCTAGTAGAGCTGATAATTTTGGAATCGATGTGATACTTGGAATAGACTACTTGACCAAGTATGATGGAATAATATCCTATGCCAAAAGGATGGTTTCATTAACCAGTCCGCAAGGAGAAAGAATTGAAGTCAATGTCAGTATGCTAGCAATAGCAGAGGCAATGGTAAATTAGTTGGAAGAGAAATCTTTGGAGCACATCAGAATAGTGTGTAAATACCCAGACGTATTTCCGGAAGAATTACCAGGTATGCCACCTGATCGTCATATAGAGTTTTCTATTGAACTATTACCTGGAACCGCACCAATTTCAATAAAAGCTTACCGAATGGATGTCAAAGATTTAATTGAACTGAAGAAACAAATAGAAGAATTACTAGAAAAAGGTTTTATTCGCCCCAGTTTGTCTCCATGGGGAGCCCCAGTTCTATTTGTGAAAAAGAAAGATGGTTTAAGGAGAATGTGTGTGTACTATAGAAGCTTGAATGAAGTAACGATTAAGAACAAGTACCCGTTACCTCGGATTGAAGATCTGTTTGATCAGATGAGAGGAGCTAAAGTATTCTCAAAGATAGATCTAAGATTAGGATATCATTAGTTGAATATTCGAACCGAAGATATACCTAAAACAACTTTCACTACAAGATATGGACTATATGAATTTTTAGTCATGTCTTTTGGACTAACTAATGCACCAGCTTACTTTATGAACTTGATGAATAAAGTATTCATGGAATACCTTGACCAGTTTGTGGTGGTATTCATCGACGACATACTAGTATACTCTCATAGTGAAGAAGCACATGAAGATCATCTGAGATTAGTTCTACAGAAACTTCGTGACAATCAGTTGTATGTGAAATTTTCGAAGTGTGATTTTTGGTTGAAAGAAGTTGCTTTCCTAGGTCATATTATCACCAATGGAGGAATCAAGGTAGACCCCAGTAAAATAAGTGAAATACTAAATTGGAAACAACCCACAGATGTGTCCAAGATCAGAAGTTTTCTTGAATTAGCAGGATACTACAGAAGATTTATTGAAGGCTTCTCCAAAATAGTGAAACCCCTTACTTCACTGTTGGACAAAGGTAAAGAGTTTAAGTGGGATGAAGCATGTCAGAAATGTTTCGAGGAATTAAAGGAAAGGCTAACCACTGCACCAGTGTTAATTATGCCTGATATTCATAAAGGATTTGATGTGTATTGCGATGCATCAGATCTAGGACATGGATGTGTGTTAATGCAAGAAGAAAAATGATTGCCTATGCTTCAAGGCAGTTACGGAAGCATGAAAAGAATTATCCTACGCATTATTTGGAATTAGCCACCGTAGTGCACGCGTTGAAGATTTGGAGGCACTACATGATTGGAAACAAGTGTAAAATCTTCACAGATCACAAAAGCTTGAAATACATCTTCACACAGAAAGAACTCAACCTAAGACAGAGAAGATGGCTTGAGTTAATTAAATACTATGATTTGGAAATACAATATCACCAGGAAAAGCAAATATAGTGGTAGATGCTTTGAGCCGTAAAGGTCAAGTGAACAGCATCACTACTCATTTGATGTCACAGGAATTGTGCTAGGAAATGGAACAACTCAACCTTGGAATGCTCAATAATATGGAAGCAACAGTTATGGAAGTTGAGTCTACTTTAGAAGAAGAAATTCGTAAAGGATAAGAGTCTGATGAGAAAATCAAGGAAATTAAGACACAAATTAGTTTGGGAAAAGCCCCAGATTTCACAGAAGATGAACAGGCACAGTATGGTTTAAAAAGAGAATCTATGTACCAGAGATCGAGCACCTACGCCAACTTATTTTAAGGGAAGTCCATGATTCGGCTTATTCTATTCACCTTGGAAGTACTAAGATGTACCAGGATCTAAAGGAAAAGTATTGGTGGTACGGTTTGAAAAGAGATGTGGCTACTCATGTTGCACTATGTGACGTGTGTCAAGAGTTAAAGCCAAACACCAAAGACCAACAGGATTGCTACAACCTCTCAAGGTACAGGAATGGAAATGGGAAGAAATCAGTATGGATTTCATAGTTGGATTACCCCGTACTCAGGATGGCTATGATTCAATATGGGTTATAGTGGACAAGTTGACTAAAGTGGCACACTTTATACCTATGAAGACAACCTACTCGGGAGCCTAGTTAGCAGAGTTATACATGTCAAGAATTGTTTGTCTGCATGGAGTACCAAAGAAGATCGTATCAAATTGAGGAACCCAATTTACCTCGCGCTTTTGGAAAAGACTACAGGAGTCCATGGATACCAAGCTAAACTTCAGTTCAGCTTATCATCCGCAAACGGATGGGCAAACGGAAAGAACAAACCAAGTGTTGGAAGATATGTTAACAGCTTGCGCTCTAAAGCATGGTAGAAGCTGGGATAAAAGTTTGCCTTATGTAGAATTCTCGTATAACAATAGTTAACAGGCAAGTCTAAAAATGGCACCGTTTGAAGCACTTTATGGATGAAAGTGTAGAACACCACTTTATTGGAATCAGACTGGAGAAAGTCAAGTATTTGGCCTAGAAATTCTCCAAGAAGCAGAAAAGCAAGTATAGATTATCAAAGAGAATTTGAAATTAGCACAGTCGAGACAGAAAAGCTATGCTGATAATAGAAGAAGAGAGTTGATCTTTGAAGTAGGAGACTTTGTATACCTTAAAATTTCACCGATGACAGGCATGAAAAGATTTAAGGTTAAGGGTAAACTATCTCCTCACTACATTGGCCCGTTCAAAATTTTGGAAAGAAAAGGTGAAGTAGCATACCAGTTAGAGCTACCCGATAGTTTGTCGGATGTGCATGACGTATTTCATGTGTCACAACTTAAGAAATGCTTAAGAGTACCTGAAGAACAATTACCTATGGAAGAACTCAATGTTAAGGAGGATTTGACTTATTCGGAATACCCTATTAGAATTTTGGAAGCATTTTGCAGAATTACATGGAGTGAAGTTATCAACATGTGTAAAGTTATCAACACCACAAAAACCATCAACTAAAAATAATGCATTTAGATTATTAGTGGTAAATATGGTAATGATTTTTTTTCAAGTGTTTGATTTTTATTTGCATTTAGAGTAATTTTGTTTGCTCATATTTGATTTATGGAGTAAAATTTCTTTTATATTGAGAATCCAATTAATTAATATAGAAGTATTGGTCCAAAAATAAATATTTTAGTTATAAATAATTTTGGAATAATTATTATGATTTTTTTGAATTATTTAATATGGCGGAACCACCCAAATTATTCCAGCTTAAGTGCCCAAGTCACATCCTTAAAAGTAGCAACACACTTAAACCGGAATAACCTGTTAGTCCCTCGAATATAGTCCGATAAAGCCACTTACCAAGGATCGAATACCACTAGCTCACTCAAAGGTGAGGCACAGAGAAATGCAATAAAGCATAATACCATAAATTAAGAAAGTATCATTAGTGATTACATTATCGGAGTTTCAAAAATAATAACCATAAATTTTAATGCAGCAGAAATAACTAACGGAGAAAACGAGTAACATGGCGAAGCCTGGCCACGCTACTCCTCCTGGTCCTCTCCTGTGGAAGCAGTCACCCACTCGACCGTCTATCCCGGTGGCGGGGATGAAGGCCAAGTCACACCATCAACCAAATCAAGGAGGTACCTGCAAAAATTATGCCACAAGCAAGGCTGAGTATACTAATACTTGGCTAGACTTACCCGGTGTGAGGAGTCTACTCCTCTACCTCTAGACCATGAAGTTGTTTGGCTGAGGGGTTTGTTCCGCCAAAAGCACTAGCTGAGTCTAAAATCAAGTTTTATCTTTTCAAGTTCTAGGATAATAATTTAGACTAGATGAGCACCTGACTAACCATACATGGTATCAAGCAATTTAGTCAATCAACATCTTTTGCCAGTAACCTCATTTCACTTCTTACTCGATGCAGCAGCATGGATCAAACAATCTCATTAGTTGCGAGAAGCAGACGATTCGAATAGAGTTTTAACCTTGCAAGGTGAACCTAAACACACGACATGTAGGGGCACTCCATCCCCACACACATCAACGGTCCCCATCGATTCCCTAGCAATAGAATAGGGCCCACAACCTTGGCATATAATGATTCACTAACCTCGGCTGCCGCCGTACAGTGACCGCACTTGTACCCACCATCACTAGCATGGGAGACCACGTCTCAGGTTAGGTGAGGAGAGAAGTCTGCGGGCAGGTTCACTCAGGTACTAGGCTTAACAATTTACCATATTTCTTGGCATGTGTTTGGTACGTTCAAACGCTTGACACACGGTACCACACATTAATCCTTAATCCAATTTCGTCTCGTAGACAACGCATCCCCATGGATCCATGTCCACAGACCATCATCATTCTGTTATCAAAATGGATACAACCAATTCCTGACCTCGCGCGAGTGCTAGAAAAATCACTCGACTTCTACCGAGATCCTGATTTAACATAGCAGCTACTCGACCTAGCTTACTAGTATCCATCTCAAAAGGAATCCTGAGTTCATGCAACTAGGGTTTTAGGCAACTCCTACACTTAAGTGCACAGTACAAGCCTACAAATATTAAGTGCAGTAAAATAGCATATATAACGGTTATGTATAAAACCGGGGCTTGCCTAGAATTCAACACTAGATAGTGTCTACTAGAGGGTACTCGCTTGGTGAGCATCCATTGGTCATATCCATCCTTCTTTGGGTCATCCACCAACTGCATCTTGTGGTTGACACCACATCACTTGCACGATCATCATCTCTCGGTCCTAAATGAGATACAGGATGCATATGTATGAATATGATGAAAGTAGAAAAAGGTATTCAAATACACGGTAGCGAACTAAACACTAATTAGTAAGACACTGCAACAACTATACGCAAGCGCTAGTTATTTATGTCATTGGGCACACGTAAACACTACCACTGGAAAGATGATGACACTTACTATACTTAACCAATGCAATCATGACATCACAAGTATGAGCATTTATTTAATTTGCTACGACTTTTCATTAGTTCTTCTATTAATCACACAAAAGCATCCTAGACAACACAAGTTTAATAGAGGACATAGACATCAATGTCTATGGAACTCCTATATCACAATCAACTAGAGAAAGAAACATATAAAACATGTCACACATTCATTATTAAGCTTATTCATGGCAAGTCTACATTAATCAAGTGCTAACCAAACATTTTTAGCAAAATGGGTGAACTAAACAATCAAATGCGCGCTTGCAGATTTTTGACAGCAACACAACAGTTATCGTTTTAATCATAACTCTTTAAATATTAATAAAAAAGTAGCAAACTAAGACTTTCTAGAAAGCTTAAAAAATGAACTACAACTTTGGTATTTTTACCTCAACATGATTCAATACTTATCAAGGCCAAAAAGTGCTAACACGACAGCTCTGTCCAGATTTGGACAGATTCAGACTTGCGACTTTAAAATTTATAACTAGAGATTCATGCGCCCAATCCAGGTGATCCCAGATTTATATAAAGATAATGAAATTTCCAACAGAACATTTATAAACATCTCAAGGTGATTCAATATGCAATTAAGGATAAAAGACACTAGAAGGCTTTGCTGTCCAGATTTGGACAGATTCAGACTTCACACTTCAAACACCTATAACTTAATCTTCAGACCACCCAAAAGAGTGATCCAAGACTTTTTGAAAAGCTTAGCAAAAGTATAACATAACTTTTATAATCACCAAGAAGTGATTCTATGTTTAAGTAAATCAAACAATACAGTTTTCAAAATCTGTTCTGACAGTGGACATAACACAACAACCATTTTGTAAAATTCATAACTCTTGAACTATCAGGCCTATGGTTATGAAATTTTAACACAAGCAAGATAATAAAAGCATCTACAACTTTTGTATAATTACCATGAACTGATTGTAACATTAACTTAAGAAAGCAATGCAATCTCTGAAATCTGTACATAAATTGGACAGATTCAGGTACTGGACTTATGAGAAACATAACCTCTAAACGATCAAACTTATGGCTGTCAAATTTTAACACAAGCAAGATAATAAAGTTATCTATAACTTTTATATATGACTTTTCTACAGAAAATATAATTTAGTTCATTAAACAAACAGCACGGCGAAAATAGTGTGTGCAGCCCAAAACAGCAACTAATAAATTTTAGCTCCTATTTACTTCAAGAATGACCATATTGTAGAGACTTGAATTACTCTAAGGTGCCGTTTGGTTCATATATTGGTAACATAATAGGTAACCGATAACATTAAATCATGTTTGTTTAAGTCTAACCGTAATCTATACCACACTATAAATGGATACCGCCTTATTCAAATTTGTTACCGCCGATATTCGAGTGTGAATCATTACCATTACCATTTACGTTACATTTTGTGAACCAAATGGCACCTAATACTTTACCATTTATTAAAGTTAAAACAATCAAAGGAGGACCAATAAGTCGACTTACAAATTTCATCCAAGTCATTTCATCCGCTAGAATTACCACACACCATTAACAACGCCTTCACCACAATAATCATACCCGATATATATGTATATCGATGCGCTCTTCACACAGTAATTTTGCATTTTTACTTAGACATCACATGAACACTACTACTTTTCACCTGCGACTATAACCATGCGCCTTTAGACTACACCAAGAAAATCATCATGACCACGAGCTTAACCAAAGCCATCTAACAAGTCGGCTAACCAGAGCAACGACATAGTCCGCTATACAACATACATGTCGGCTTGTCTATTATTATCAAAATCTGAGACACAACATACACTACAACATTTTTATAAACATACATATTCACACATATATTCTCACATCGACCAAATCATACGAACCATAAACCACCAATCTCCAACTCGCAACCACCATGCACTTACTTCCCAAATCATGAACACATACATGTTTATCATATGAATAGAGCATTTCAATAATTATCCCAAAATAGCTAAATCCATTACACAACTTGTATCATGAACTGTTGGGGGCCTTCGGCTTCCGAAGGTCCTCAAAAACATGATTTAACAATGTTTCTGGAAGTATAATGCATGAACAGGTACCTTCGAACATGGACTCTTCGGACGAGTCAAAATCGTTGTATGAAGAAACACAAAGAGAACGAAGGATGGAACAGAGCCGAAGCTGTGCGTAAGGAAGCTTCGGCATGATGGCAGAAAAGAGGAAACCAACTTAAAGAGGAAAAGACTATCTAGACCTCGATGGATTACTATAGAGTTATTATCAAAAGCAAAGGACCTGGATGTAATTTTACATGGGCTGCGACCCGTGCCTATAAATAGGTGAACAGTACTCCCGTACTGTTCACGCTGACTTGGCATTCACTTTTGCGTCACACCTGTATTTTTTCCTTCAAGCCGAAGGTATATTTGCAATCTGTTGTCATTTCTATAATAATAAAAATAAAAAGGAGTTAATAATATTTGAATATTTATTTATGTCATTTTTCATACTTTATATGGATCTCTTTTTCATCATTTGTTATACTGATAAAGGTACGTTCTTCATAACCTTCGTGCGAAACCCATTATGTCCTAAGGGAAATAATGCTTTGAGGGACGAAGGACTTTAACATTTAACGATTTCTGTGTTGCCTTGTTCTTAATTCATAGCATTTAAGGACAAGTCCCAAACATGAACCTACTTGATTACTTGAAGCGTTTACTCGGCGTCTTGAACACAACCCTACACTAGGTGCGAAGTGTATCTCGATGAACACATAATGTGCATTGACTCGACTTATAAACATAGAGGAGCGATGACTACTTTAGCATGTCGCCACCTCTCTATCTAAGCCAAAACAATTTCTACCTACACCGACCGAACTTTCATGTTGAGCACACCTTATATTACCTTGTCTCGCATACAACCATGTTGCGGCGTGTACTCGAGACACTTCTGTTCAATTCAACGCAATCACTACTACAACACACTTCGGCGCACATGCTTGACAACATTTATCAACCAGACGAGTGAAACACCAAACTAATTATTCGCAACTCTCGACCTCAAAACCCCAATCATAGGTCACATATTTTACATTTTCAACCCAATCTAACCTACATCAACGATGAATACATAAAATATAATTATCAAAGACTAGACTTATTAGCCGACTGCGGAAGCCACCAAGCATGCCTTGTGCTTTATTAAATTTTCCACAACTAACACACTACCTAACGACGACACCTTTTAATAATCCATCAATACATTCGCGACCTATCCTTGCAACACACAAAAGAACTATCATAGCCACACATCCATCGAATCCAACAACAAAATAACATATCAGCTCACCATATCAAACCCCGGTCGTGGTCGCTGCTCAGATGGCGTGAAGACGAACGCGCCGTCGAGCACGGGAGACCGAAGTGAAGTCGGAGGAGCACGACGGGAACCGTGGGCGTGGCAAGAGGGAGCACAAGCCACGGAGGGGCTGCTGTGGCTGCTGGTTGGTGCGGCAAAACAGCAAGAACAACGACGTCACGGACATAGCTTGAGCATGGTGCAGAGGGGGCTGCGCCAGCGAGGTTGACGACCAGTTAGGTAGCTCGTCGAGCACCTAGCGGAGCGCGTCACTGCGCGGGACAGCAGGGGAAAACTCGGCTGTAAGGGCCGGCTATGGAATGGACAAGGAGATGGAGCTTGATGATGCGTGTGTAGGAAACGGGTGACGCCTAAGAGGGGGGGTGAATTAGGACTTCTAAAACTTTTACTAAACTAGGCCACAATTAAATCCCTAGAGCAAAACCTATGCAAGTAATCAGAACTAGAATGTGCAAACTAGGTTTTGTCTAAGTGTTGCTATCTCTACCGCAAAAGGCTAAGTTTCAATCTACACTAAATAAGTATGACTACAAGATTGAAACTTAAATGCTCAATATAAATGCGGAATGTAAAGAGCTAAGTAGAGAAGCAAACTCTCGTGGATGACGCCGGTATTTTTACCGAGGTATCCGGAACCGCGCAAGGTCCCGACTAATCCTCGTTGGTGCCCCTACGCAAAGGGAAGCCCACGCGAGGGCCAAGCACCACGGTCGAGTAACTCCGTAGAGAGCCGCGGGCCTTCTCCACACGCAAGTGGTGCTCCGCTTCCGGCTCCTCTCGGACGCTCCCCGCCGTCTCCACTATCGAGCTTCCGGCCGAAACGCCGCGGGCCTCGTTCCCTCCGGTACACGGTGGCGGCCGTGACACAAACGCGGTTGTCACGGTCTCGCAAGACTCTCGCCCCACTCGGTACAATTACAACGGCTCGCGCAAGAGTCGAGGGGTTGTGTGGTTTGTCTAAACTCACTCAACTAACTAGGGTTCACCTAGAGCAAGCGCTAAAGCGGTCTAACTAACCTAAGCACTTCGCAAAGCACCTACGCTAATCACCGAGTGATTCTATTAAGCACTTGGGTGTATGAGCACTTAGAAATGTCTACAATATGCCTTGGTATGTTGCTTGGGCTCCCACACTTGAGAATGGCCGGTTGGAGGTGTATTTATAGCCCCCAACACAATTGTAGCCGTTGGAGAAAAGCTGCTGCTCTCTGCGGCACACCGGACAGTCCGGTGTGCACCGGACAGTCCGGTGGTGCACCGGACAGCGCACTGTAGCCTGTCCGGTGCGCCTAGCCGTTGCCTGTCTGACTCTTGTCAGAGCAGGTGACCGTTGGCGCCGCAGACTCCGGGTGCCACCTGGAACTAGCCGTTGGGCTGCAGTTCCCAGGTGCACCGGACAGTCCGGCGTGTGGGCACCGGACAGTCCGGTGTGCCACCGGACAGTCCGGTGCTCCACGCACAGACAGTCCACAGGCAGCACACGCCTCCTTTCTTGGACTTTCTTGATCTTCTTAATGTCTTCTTTTAATGTCTTCTTTTGAGGTGTTGCTTTCCTCAATTCCTTAGTCCAAGTAGTTCTCGCATCCTGTGAACTACAAACATAAACACTAGGAAACTTGTTAGTCCACAGATTGTGTTAATCATCAAACACCAAAACTTACTTAGCCAAATGGCCCGGGGTCCATTTTCCTTACAATCTCCCCCTTTTTGGTGATTGATGACAACACAACCAAAGCAAGCAAATAATGCAAGTATTTGAATGTAAATATGCAATACTTGCTAGGATGCATGATTGTCCCCTTAATGTGATATTATGGACTTAAGCCTCCCCCTAACTCCATAATTCACTTACTTCCTATTTTGGACCGAATAACCAAAACCACTTGACAGGGCACTTGCAGAATTTAAAATTTTAAATTGGTGGTGTTTGGTGTTTGATACATTTTTCATTGCTTTGGTCCCTAAAATTCTCCCCCTTTGGAATCAACCACCGAAAAGGAAGACATTAAAAGTATGTAGGAAGTAAAATAAAACTTGCCCTCAAGAAATTAAAGCTCCTTTAGAACAAAAACATATGAAAAATTCCCCCTAAATGAGTGTTCTCTTTTTAGAAAGAAATTTCTCCCCCTTTTTAGAGACGAAGAAATACTCCCCCTGACCGAGATCAACTACTTAGGAAAAAGCATGTGAAAATTAGAGGAGCAAGTCATGATTTGAATAGACTAACTTCCCTTATGCATAGATAACAAAATATGATTGAACCACTTATGCATTTATAGCAACAAGGAAGTATAAGATTTGAAATAGTAGTCTAATCAATTATTGGAGAAGACATGTAAATGATACTTGAGAGTTCTTGGAGATTTTGCAGTGGAAGATTGTTGTCTTTCTCCGGGGACTTCATTTTTCTTACAATGAGACTATCACATGAAATAGACTTGAAAAAGTGTTAGTCTCAAAGTCTTAGATTATAGAGTAATCTCCCCCTAAAAGTGTGCATACAAGTTTTTGAATACTTGTAGGAGACATGCACTTTGATTTGATATCAAGAGGGGTAGGTTATCCATAATCCGAGCTTTGGCACATATAAGTTAAATGATACAACTTGTAGAGATCAAGATTATCAACTGATGCATCATTTACTATGGAGTGATACAAAAGCTATGTGCCGTGCTTTAAATAAGCATTTTGAGCCATGTAGGTTTGCTAAAGAATATGAATTGAAAACAAGCAATCCTACCATATGATTTGCCTAGTATGCATTATTTTAAAAACGTAGGTAAATAACAATTTTAGTACTAGGCAGGATAGGTAAACTAGATACAAGGTAAATAGATACGCATATCTAAAAACAAGAGATACAATAAATCTAGTTACCTTAGTCATGGGTGGGAAATTTGGGTCCAAAATTTTCACTAACCCACTTGGCAATAAACTTGATTCAATATGATGTATCCCATGATATACATCCCAACTTTGCCAAGTCTCCAAATATCCCGCAGACCTTCGGTCTACTCACTTCCCTTTCGGAATCCAAACCTTCTTGGTGCTTTTTATGGTTGAAATTATTTCCTTTGGCACCCAGATGCGTTTGGCCCCCTTTCCTTTGTTGGCTTGCTTGTTGGCCTTGATTGCTATCACCTTTCCATTCTTTTTCTTCTTGATCAAATATGGTGTAGCATCCTTTTTGTTCACCTTTTTGATGTAGGTGTTGGAGATTTTGCTTGATGGCTTTTGCTTGAGCTTTTGCCTTTGTTTATCCCCGGTCATCGCCTTGCATTGGAAAGACTTGTGGCCTTCCTTGTGGCACAGCCTACAAATCACAGTTTCTCCCTCTACAGGCTTGTTCACTCCCGCAGTGGTGTTATCCTGTGGAGGTCGGATTTGTTTGGCTTTGCCTTTCTTGTCATACAAAGCCTTGCCAAGGCGAGCCACTTCTTGCTTTAATTGTTCATTTTCCTTTGCAACCTCATCAGAACATGTCTCTACAACAATATTCTCAACAACAACTTGGTTGCAGGGGTTAGAATCATCAATTAAATCAAAGCAGGAAGTAGAAGCATCTTTCTTAACTATTTCAGGAATTTCAACTAAAGATGCTGCTGGGGTGCTACCAATGTTTTCTAGCTTAGTAGTTAGCTCATTATTGTGTATGCTAAGAATTTCCATTTTCTCTAGCAAATTTTCAATAGTTTCTTGGGAGCTAGCTAACTTAGCCTTAAGTCTTTCATTCTTTTTAATAAGACTATCATCGGTAGCAGTGGATGGAGCACTAGATTTCAATAGCTCAATTTTAGTTGATAGCTCACTATTTAAGTTTGCAAAAGTTTCAAATTTTTCTAGCAAACCTTTGTAATCATTTTGAGAGCTAACCAACTTGTTTTTCAAAGTTTTAAGTTGAGCTTTTTGCTTAGTGCAAACATCCTGGAAAAATTCTACGGCTTCCGCAAGCTCATCTAGAGAGGCTTTTCCCTCACCTTCATCATCACTACTACTTTCATCACTAGAGGATGGAGTGCTTTTGTTACCTCTTGCCATAAGGCATTTGTGTGATGACCGTGATGATCGTGACGAGGACCGGTGGCTGCGCGTCCTTGGAGGTTCATCTTCACTTGAAGAATCATCCCACGTTCTAACACTTGTTAGCGCCTTGCCTTTGCTCCTCTCCTTTTTGGGTTTGGCCATATTTGGACAGTTGTCCCTGAAGTGGCCCTTCTCCCCACATGTGAAGCATCCTCTCTTCCTTTGCTTTTTCCTGTCAATGTTAAAGAGAAGATCCTCGACCTGCAGGGGCACACCCATTAGATTAATCTTGCGGATCATCCCCATTACCTTTCCGACGCGTCGGATTGTCTCTTCGTCCTCGGAGGATGATGTGCATGGTTGATTATCATCATCACTTCCTTCTTCTTCCTCTTCTTCACTTGAGGAACTTGGAGTGGGAGCCTTATTTTTGCCCTTCCTTTCATCACATGCAAAAGCATATGGCCTTGAGGAAGTTGGCTCCTCTCCCCGACTCATTTTTTGCGACATCTCAAAAGCCGCGATTTTCCCAATCACAATGGTCGGGGTCATGTTGCTCAAGTCCTCCATGTTGTGAAGGATGGTGATGATGCTCCCATATCTTTGTTGTGGTAGCAGGGAGATAATCTTCCTCACAATGTCCGCATCACCTAGCTTATTAATGCCAATAGAGTTGAGCTCATTGATTATTAGATTCAAACGAGAATACATGTCTCTAACAAGCTCATCATCTTTCATAGCAAAAGAATTATACTCATTTAAGACTAGGCAATGTTTTTGCTCACGGACATTGGATGTGCCGTCATGGAGCTCATGCAATTTTAGCCAAATCTCATTAGCAGTTTTCAAGGTAAATACTTGATTAAAAATATCCATGCTAAGAGATTCATACAAGCAATTTTTGGCTCTAGCATTTAAATGAATTTCTTTTTCCTCACTCGTGGTGGGTTTCTCGGGATTCTTGAGGGGTTTCATCCCGTCACGAGTGACTCTCCAAACACCTAGATCAACAGCCTCTAGGTAACAAGCCATTCTAGCACTATAATATGGGAAGTTAGTGCCGTCGAAGTGTGGTGGCCTATGGGTATCCATCCCTTCCTCTAAAAAGCGTCGGCTCTTTTAGCGGTGAAGCTAAAGCGTTTCAAATGAGCCAAACCGCCTCTGATACCAATTGTAGGAAACGGGTGACGCCTAAGAGGGGGGGGGTGAATTAGGACTTCTAAAACTTTTACTAAACTAGGCCACAATTAAATCCCTAGAGCAAAACCTATGCAAGTAATCAGAACTAGAATGTGCAAACTAGGTTTTGTCTAAGTGTTGCTATCTCTACCGCAAAAGGCTAAGTTTCAATCTACACTAAATAAGTATGACTACAAGATTGAAACTTAAATGCTCAATATAAATGCGGAATGTAAAGAGCTAAGTAGAGAAGCAAACTCTCGTGGATGACGCCGGTATTTTTACCGAGGTATCCGGAACCGCGCAAGGTCCCGACTAATCCTCGTTGGTGCCCCTACGCAAAGGGAAGCCCACGCGAGGGCCAAGCACCACGGTCGAGTAACTCCGTAGAGAGCCGCGGGCCTTCTCCACACGCAAGTGGTGCTCCGCTTCCGGCTCCTCTCGGACGCTCCCCGCCGTCTCCACTATCGAGCTTCCGGCCGAAACGCCGCGGGCCTCGTTCCCTCCGGTACACGGTGGCGGCCGTGACACAAACGCGGTTGTCACGGTCTCGCAAGACTCTCGCCCCACTCGGTACAATTACAACGGCTCGCGCAAGAGCCGAGGGGTTGTGTGGTTTGTCTAAACTCACTCAACTAACTAGGGTTCACCTAGAGCAAGCGCTAAAGCGGTCTAACTAACCTAAGCACTTCGCAAAGCACCTACGCTAATCACCGAGTGATTCTATTAAGCACTTGGGTGTATGAGCACTTAGAAATGTCTACAATATGCCTTGGTATGTTGCTTGGGCTCCCACACTTGAGAATGGCCGGTTGGAGGTGTATTTATAGCCGTTGGAGAAAAGCTGCTGCTCTCTGCGGCACACCGGACAGTCCGGTGTGCACCGGACAGTCCGGTGGTGCACCGGACAGCGCACTGTAGCCTGTCCGGTGCGCCTAGCCGTTGCCTGTCTGACTCTTGTCAGAGCAGGTGACCGTTGGCGCCGCAGACTCCGGGTGCCACCTGGAACTAGCCGTTGGGCTGCAGTTCCCAGGTGCACCGGACAGTCCGGCGTGTGGGCACCGGACAGTCCGGTGTGCCACCGGACAGTCCGGTGCTCCACGCACAGACAGTCCACAGGCAGCACACGCCTCCTTTCTTGGACTTTCTTGATCTTCTTAATGTCTTCTTTTAATGTCTTCTTTTGAGGTGTTGCTTTCCTCAATTCCTTAGTCCAAGTAGTTCTCGCATCCTGTGAACTACAAACATAAACACTAGGAAACTTGTTAGTCCACAGATTGTGTTAATCATCAAACACCAAAACTTACTTAGCCAAATGGCCCGGGGTCCATTTTCCTTACAGCGTGCATAGCGAAGTTTGCCGAGCGCGTGCTACAGGGAACGACGACGTCCAGATGGGGCTGCGCAACACATCGAGCACCCGGCGGGCATCACGGCGTGCTGTCCATTGCGCAGCACCCCACCTAGACATTTCGCCGAATGCTTGGCACACGCGCAGTGGTGGCAATGAGACGAAGCAAGGGAATGTCCCCGGGGCTGCAAGGGAATCCCGGCGGCGAGGGGATGCGCTGTCCCGGCTTGCTGCACCCTTGGGACATTTTGTCGAACGACTTACAAGCACGGCGGCTTATGGGCTTCAGGTAGCAGCACAAGGAGGAAGGGGGCGAGCTGCTACAATGGAGGAAGGTTGTCGACCATGGGGAAGATGCAGGGGTGAGCTCACCAGCTACTGCTGCTCTATGGTTTGGGCAGAGACGAGGAAGAGAAGAGGGGAGCAGTGGGCATTTGCTGCTGCAACAGGGAGAAAGGAGGGAGGGAGGGGGCGAGCACCACCATTGGAGAGGGAGGGAGCTCAGCCACCATTGTTGTGCTTGAGGATGAAGAAGGGGGAGGAGGGGAGGGCGCCATGGACACGGAAGAAGTTTCCCGCGCCATGAACAGAGAGGTGGGAGAGTTGTGTGTGAGAGGAAAAATGGGAGAGGAGAGAGTGGCGGCTAGGGGTGGGAAATGGAAAATTTCCAAGCTGAAACATACTTATAGCAGGTAATTAGGGTTAGCTTTTTAGTGGGCTGGGTTGGGCTGGCACAAAACACTTAATCGGGCTGCACTAGTTATTTCCATTTTATTTTATGTCGTTCGATTAAACACGGATTATCTGAACACTATTTATTACCCTCGTACATAATTTAGTCTGATAACACGCACAACCTGGGTCATGAACTTCAAGCGCATTCTAAATATGACATTATATTTTTATTTTTCGATGAGAGTTCAATTTAGATAGCGATTAAATCGGCTTTGGTTTTTTTTGCGGAGAAGGCGAATCGTGACATTTTAAAATCGCTGCAGGAGTGGGTTTTGAATTTGGTTCAGACACAAAGATACTAGGATGAGTCGAGTAAGAATTAATTAGAGGACGACATACTGAGTATTCTGTTTGAGAGTACGGATCCGGATAAAATAGCCAAACATAGATCAAAGTTCGAGAAATTGGACTGGGGCTAAGATCAAATAACAGCCGTCGAGAGTTTGATTAAATGAGCTTTGGATGAGATTTACAAGTCAAGAATGATTTTCGAGTTTGCATTCGTCTCGAGAAATAAAAGTTTTAACAGGCTCCAAATTTGGCCTCACTCTCTCGAGATCGAATAAAATCAGAGATCGGTGAAACCTTCACACGTAACTTGATAAAAGGAGATAGATACGATCGAGAAATAGAAATTTTTACTAAGCTTCCGAGATTAGGATAAATCTCCCGACATAACACGAAATAAACACCTGAGGTGTCACATTTAAAAATATATTTATTTATATTTTTAAATAGAAAAGAAAAGAAAAAAACCGAAAACCCTAAACCTAACAGGCCATTTCGGCCCATCAAGCCCATCAACCGCTGCTGCCCCTATTCCCTCCCCCTCTCTCACCGACCAGTGGGGCCCACCCGTGGCCCCTCTCCTTCGTCTCCCTCCCGCGCCCGGCCGAGCCACGCCACGCCAGCTCCTCGACGTCTGCGCCCGTCCGTTTCCCCGAACCGGAATCCGCCAGCCTCGTTTCCCTCTCTCCCTCCCCCACTTCCCTCTCCTTCAAGCCGGTAACGGCCAAGTTATTGGCCGCCTCCATTGATGGCGTTGATGGCCGACCGTCTCTCTCACCCCCTCGGCTCTCCCTCTCCTCCCCTCTCTCTATAAAACCCGCTCGAGCTGCCTCCTCTCTCCCTACCCGAGCTCTCTACCTCACTCCTTGCGCTCTCTCTCCCTCGCCGAACCGCCGACCACCGGAGCCTCGTCGTCCGCGCCCGCACGCTGTTGAGCCTCACCATACGCGCCTCGCCCCGCCTAGGCCACGCTCATTCCCTACCCGACCAAGACCACCGTGCCCTGCTACCCTGCTCGCCGAGCTCCATCCGTGCGCGTGAGCAAGAGCTCATGGTAGAAGAAGCACATTTTGCATTTTAGTCCCTGCATGTAAATAAAATTAATTCCGAGATTTTCAGTTCAAAAACTATTGAAAAGAGACCTTGATGTATATGCTAAATCGTGAACTAGCCCCTGCAATAATATTTTGACACGAGTATTATTTTATTTTTCAAAAACAAATAATGTCACTATTCACTAACTTGGTGATTTAAATATTAGAAACGTTCACGATTAACTTCGCTTTAGCACATGGAACAATATTTGTTAGTAGTAATTTAAGTATTTTATTGATATAAGAATGTAGAAGAAATACTAGGCCACGTATTTTTGGTCAGATTAAAAATATAGGTTTTACTAGTCATGATTAATGTATTCATATGTATAGCACTTAATTACTTAGAATTAGTAAAATATTTCTTTATGTCAAAATCATCATGATTATATTACTAAAGTCCAATTAGTAGTCTACATTAACTCTTGTAATATTAATGTTAGGTGATTTAGAAATAAACATTTTTAGCTATACGTAAAATTTCTATCTAGAAACAAAAGGATAAAACCCAAAAGTCTATTATTAGTAATAAAAACAATTATTTTCCGTAAAGTTTGTTAAGTCATTTTTATTTACATTATACTAGATAAACTAGCATCATAGTCACCTACTCATATTTCCACCAATGATAACTCAAAGTAGAAGCCATAGTGGATTAATAAGTATTTATGCTTTGGACGTATTTATGAGTATAGTTGTGTGATGTATGAATGTATATGTAATGGTGAATGATTACCCATGTAATGGTGTATGTTTATTTATTTGTCGTACGTATTCTTTTGTATATACGATACGCAAATCGATGCTAGAAGTTGACTATGAGGTAGACGAACCAAACACGTTCGATGACGACCCATAGGACACTTTCGAGCAAGGCAAGTGGATTCTCCCTCTGCATTTCTATTTGTACCGAAATAATGCATACAATAATGTTTACTTTTGGATATATATTGCATAATTTGATGGGATTTTCCTAAATAAGGATTTCCTAGAATTACCAACCCTATTCCTTGAATTACCATGGGATAAATGCTATGCTTAGCAATTTTTGCTATTGCTCAACTTGATAAATATGTTGTCACTCTTTTAAATGATACTATGTTTCGGAAATGAAGTTTTATTATGAGGTTAACCCGATGGTTAAACAAGAACATTTTGTGTTAAATGGAACATGGAGTGACCACCTAGGATAACAGTGTAACCACGAGTGCTATAATGGCTCTGGCTTTGGTAATTAGCTCTATAGACTTAGTGCTTAGCAACCCTACCTAAAAGATGGGCAAGAGGGGTGGCAGTGGTTTGGTGGCAGCTCATGTTAACATGGGTTGGTAGTCTTGGCTAAGTTACCTCACCCAAAGAGCCATCAATACTGACGTGGAAACCTTAGCAGGTGACTTTGTACTAAGTATATTTTGTGAAGGCCTCATAATGGATCCCTAGCCATTCACCTCGGCAATGTTTATGGGTCCGATCAACCTAGGCTAGATGGGATACATGGCTTGTGGGTAAAGTTGTACCACCTCTGCAGAGTGTAAAACTGATATGTCAACCGTGCTCACGGTTAAGAGCAACCTGGACCCTCACATGATAATTGAACTTAAAGATGGAAAATAAATCGTGATATGAGGATCTACTAGTGGTTTGCTTAAGTGATTACACTTAAGTGTTTTTGATACAATCTTATGCCTTTGATTAATTGGGATATTTGGGATACACACTTATTAGTAAGACAGGTGTTGCTAATAAAATATTGACCAACTAAAATGCTTACCGCTTATCCATAGCCTACCTTGTTAACATGCATTAATTTCCCCCACTTGCTGAGCCCCGACCATAAGTGAGCTCACCCTTGCTAATATTTTGATCAGATGGTGATGACGGAGACTTCGCAGATGACATTGATGAGTTTTGAGTGTAACGATGCGCCAGTCACCTTCCTGTGGAAGAGTGTCCATGTTTAGTTCTGCCGTACTTTGATTATGATACTTGCTAAGATACAATGTTTTGGATGATGTAATAAAGTTACTCTACTCTATTTACGCCTTTATTGCATTGTCTTTTGATATATTACACTTGCGACGTCAACATATGTGTGGAAAATGGATCCTGGCCCACATATTCTATGCATTCGGTTTTGCCCCCAGAACTAGGTGTGGCAATATGTTGAGTTATTTCAAAGATAGAAGCAGTACAAACGTTAATTTCAAACAAAAATGGAACACGAATTGGATAAGTACTTCAAATCATATGGCGTGTTTCCTGTGATTCCATGCAACGACTGATTCAAATTCCATATTTCTTGAGTTGTAGGAATCATCGTACAACTAAGAGGGATCCACAAAGGTAACGGTGTTGGCAAAGCTCAAGTTTCTCTGTTTCAAAAGCTTATTTCAAAAAAACAAATCTTTGGACCTTTCGTGCGAGTCCAACTGGTTCGAGGTTTTGTTGTTGGACTTCCTCTCTGGTCAAAGGCACTTGAACATACCCTCAGGCGTAGGTCAACTCGCCCAAGCCAGTGGAGCTCTCTGCTCAAAACGGGTTGAACTGACCCTAGGGTGGTTCAACCGAGTTTTCACCATAGACCTCTTTGCTCAAACCCAGTTGAGTCGGCCCCTTTGGAGTTGTTCAACCACTATCTCAGCAGTTGGTCGTTTTGCCAAACCTTGTAGCACAGTCTGGCAGCTGTATTGCAAAGGAGGTTGAACCGGCCAGCTAGTGGCGGCTCAACTATCCCTCGGTCAAAGGACCATTCTGCAAAGTCCTGCTAAATAGGCAGTTGAATGGGCCCTTAGGGGCGGTTCAACCAGGGTAGGATGATTGAACTCCCCAATTGAGTTGGCTTGTTGAACCAAGTTTAGTTTTGCTAAAAACTAGTTCAATTGGCTTTGGGGTGTAGTTCAACCGCATTTCACGCAAAAAGTTCGAACAGTCAACCCCATTTGAGAGGCCCCTATATATACACTCTCCTCTCTCTCTCCCCCCTCATTTACTCCGGCTAACCAACACATTCATTGTTCACCAAACTTGAGACAAAAAGCTCTAACTTTTCTCTCACACCCCAACTCTCTCCCTCGTCGATGTTTGAGGCTAAAACCAGTTCAATTGATTGAAGGAGCCTTGGTGTGAGGTTTGAGTTCTTTGATTTCAGACATGGTTTTTGATCTCCCTCCTCTTTATCCATCCCTTGAGCTTGTTGCAAACACTCTCTTGTGTGGGTTTGTTACTCTTTGAACCTCGTGTTCCATGACGGTTGAGGTTGCTTAGGAGTCTCTGAATTTGTGGACGACCCGAAGAAGTTTGTATCACATGCTCTTTGAGCAAGTTTGAGAAAGTGGTTGCATTGACCTTGTTGGTCGGCCTGTGAAGGGCTAGGGCTGGAAAAGACCGGGCCGTATGTGGGCTGCTCAACAGGGATTAGGGCACCTTTGTGGTGTGTCCGAACCTCGGCATAAATCTCGTGTATTTGTGTTGTTGCTTTGTTCATGCGCTGCACTTTATCTTTGTCAAGAAAGACATCGAGCGATTCGTTGTGTGTGTGTGGATTTTCACTTAGATTATGCCCTGTTTTTTCGATTCAAAGAATCTCTCATTATACTTCATGTTGTTCTTAGCTAGATCTATTCTCTCAACTGGACTAGTTCAACAGCCCCTAGTAGCGTTTCAACCGGCCTACACTAAACTATTGATTTGACATCATTTCCAAGTTTTTGGTGAATTTTTTAGGTGTAGCCTATTTACCCCCTTCTAGGCTACTTTCAATGGTGAAAATAGTGAAGTTTTATATGGAGCTCACCGGGTGTTCACTGTAATGTCTGAATCAAAATCGCCACATTCTATCACAAGCCATTCCCACCAAGATAAAAGTGTAGCACCAATAAATCCATGAGATAATATTTGTAAAATAGCATCATTTAGTCCAATGTTGGTTATGGAACCAATTCCTATAATTATGAAACCCATGTGAGATGCAGAGGAGTAGGCTATTCTTTTTTTTTAAAAAAAATCAATGACCAAGAGAGGTTGAAACTGCATAGATTATTTGCACTGCTCCTATTATTACCAACCAAGGGGAAAATAAACAATGAGCATGTGGTAACAATTCCATATTGAACCTTATCAATCCATATCCTCCCATTTTAATAGAATGCTGGCTAAAAGCATACATGTACTGTAATGTGCTTCCCGATGGGTATCTGGTAACCAAGTATGTTAAGCTATTATCGTCAATTTGATACCATAAGCAATAAGGAAACCAAAATACAAAGCCGTTTTCGTGGATTTTGACTTAGATTTATTATTGCACAGACTTAGAGTAGCTCATAGAAAAAGTTTGATTCTATTTAGAACATGTTCAATTAGTTAACAATGTTTTGCTTAATTTGAAGTACTTTTTCCTTTAACAAAGAAATAACATAATAGAAGTAATAAAATAATTAATTTGTTGTGCTGGTTTTGGGATTGTATGAATTCCATTGATCCCAAACACCTAAGTTGATCCATGGCATATGCATAATGTTGTCTAGAACCCTACTTAACTTGATTAGCGAAATAATTAGGGTTTTATCGGAAATCAAATGCAACTTTACTGTGAAGGAAAGTTGTACTCAAGGTTTTGTCGTTTTAGATTATTTATCTTGCACCTATGTTCATTCCATCATCACATCATGATCATATCATGCAACTTTACTTTACACGTAGATTATGTTACGACGAATCGGTCATATTGTGAAGTAATTCCCAGAGCCTTGTCTTCACTCAATGGAACTATTGGGTTTTCTTGGTCATCTACTCTACACTACAACTAATGCAAGCCCTAGTGCATTCAACCCTGTTCCTTGTGTTTTATAAAACTTTTACCCTAAATATAATGCTTGATGCATTTAAGTTAGTAGGAATTGGTTGAATACTCGTTGTTGCATGACTACCCTAGAATTTCAATACCTGTTCTTGTTACCGCTTTTGAAAATGTTGTAATCTAGAGGTGTAGCCTTGCATAGCTCTAGAAGATAGGGTTAACTTTGAATTCTATAAAGGCTCCCCATTCTCCAACCCCTCATAAATCACTTCTCATACTATTTGCCAAACAATTTTTGTTAGATAGGTTCACTTCTGTTAGAGAATCCCTCAGAATCGCTCTATTAGAGAATCAACTCTCTGAGCTACAGAATCATGGAGTAGAGCTCTATCAAACGAGGACTTTTGAAACAAAAACCTAAACTCATTTGTTGTAATAGTATTTTGAAATATAACTTTGAAAATTTGGTTTTGAAAAAAGAGAAAAAGCCTTTTGGAGATTTAGTTGATGTTTTTGAAACTCTTTCTCCACATAGTGAAATTAATGAAAAGGCAAGAAATCCAAAAACATATATGTATCAAATTATAGGAATTCTACAAAATTCCATATAATTCTCAAACAAACTAGCTAAACAAATGTATAAAACCTTTTATAAAAACAATAGAAATTTAGTTAGTGTTGTCTATTGAAATTGCAAGATGATAACATTGGTTCTACTAGGATTATGCGCAAAGGTAGCGACTTATTCAATCCATGAGAACTTTATTTAGCATATATCATCTATATATAGGAGTCGCGCGGTTGGACGTTATATGAATCACCTTGGATCGAATAAAACCAATTATTTGTTTTATTTTTCCATCGCTTATATATATATGCACCAGAGATTTTTGTGTTACCCTTGCATATATGCATGCATGCATGTGGAATGAATCCAAGTCTAAAATTAGGCGCCTAATGGTGACCTTCCATATATTAGACACCTTAATTATTTGAATTGGATTTTGGATGCAAACTAGCTTATTAGCTATCTATATATAACAAGATTAAAGAAGAAGACAGACAACCTAATTAAAGAATTTGAGGAGAGAAAGAAAGAAAGAGTGATCGTCATGGAGAGCAGGAGGAAGAATCAACAGAAGACGAGCTACATTGTAATTTCCATCCAGCTCCTAGCGGCCCTCCTACTCTTGGAGCTTGTGTCGCTAGTGCCGGGGGCGTCATGCGAGGAGTTGCCCTTGGATTTTTGGGTGAGTGCACTACGGGGGGTCGGGGCAAAGGACGTTTCAACAGCCGATGGATGCACCAAGAAGAATAAGGACACCGTGCTCTGCTCTGCCCAGGCTAACACGGTAACCAATTTCATCAACCCTACCAACTCTGAGGAACAAGGCTATAGGACCATCGGGGAGTCCATCGCTAACATCCCTGATGATAGCACCAAACGGTACATCCTCATCCTCAGCGGTGGCACCGTGTACCGAGAGAAGGTATTGGTGAGCAAAAGCAAGCCATTCGTCACCATAAGATCAGATGACCCCATCAACCCTGCCATCATTGTGTGGAACGACACTGCCGCCACCCTGGGGAAGGATAGCAAGCCCCTTGGAGTAGATGGTAGTAGCACCATGACCGTAGAGTCCGACTACTTCATTGCCTATGGTGTCGTCTTTAGGAATGATGCTGCAGCAGCAGCGAAGAAGAAGAAGGCAGAAGGCGAGGCGCCAGCGTTGCGGGTGCTAGGAACAAAGGCAACCTTCTACAACTGCACAATTGAAGGTGGACAAGGCGCCCTGTATGACCAGATGGGGCTGCACTACTTCAAGTCCTGCACCATCAGGGGAACCATCGACTTCATCTTTGGCTCTGCCAAGTCCTTTTACGAGGACTGCACCATTGTTTCCGTGAACAACATGGAGGAGATCATGACCTTGCCTGTGGCACCACCTCAACTTGACATTCACGACAATCCAATCAAAGTTGCCCCAGGGGAGGGCGGCTTCTCCTTCAAGACATGTACCATCACCGGGGAAGGGCAACAAATCTTCCTCGGAAGGATGGGCACGCCTTCCATCTACTCCTACACCCAGATTGCTAAGGAGGTTGTGCCCATAATCTACGACAAAGGGAACATCTTCATGCCCAGTAATATGTATGCCGACCCATGCATGCAACAAAATCTCTCTCTCTCTCTCTTTATATATATATATACACTTGTTATCTCATATCTATATCTATGCAGGACTGGTAGACGCTGTGCCACTTTCAAGTGCTATGGACCTGGGTTAGAGAAAATATGGCACGTCAAACTTAGATACGCTGAAGCCATATACTTTCTTGGGACAGATTTTATCAACGGAGATTCATGGATCCTGTCCATACCACCTACTGATGCTGAAACATTGCTATCAGTTTGAATATATAAAATCCTCAGAGATCATCAAAGATCATCATCTACCACTAATTAATAATGAGCCAAATTAAATAAGTTTTGCGTATATATTTTATCCCTATCTATAAATGATGCATGTGTTGTAAACAAGTCGTGGATGGGCTTCATTTGTTCTCGCGATTGAAAAATAACAAATAAACAAAGTAGAAAAGAGGATGAACCAGAAGTCTTGTTCAGCAAGAAGGAAGGAGGAATGACGATATTTCCCATGTGATACTTGTAAATCATATGTGTAAACTTCGTGGGCGTGCTTGTAATTTCATACGAAGTTGTACCTCTCGTCTATAAATAGAGTAACAGTGTCATGCATAAATTCACCTTTCGAGAGCTCAAAGCTTTATTTAGCTCAGCCTTCGAAGTACCTTTGAGCTATCACTTGTATGAAGCCGAAGGTATGTTTGTAATTGTTTGTTATATTGCAAGAAGTGAAATAATAAGTGTGGAAGCATGAAGATGAGTAACATGTCTTGCTCGTAACTGTTTACATTTCATCCTTGTTAATATATAAGCATTTGTGCCCCTTCTTCTTCTCTCTTCAATTAACCTTCGAAGAAGGATTAATTGAAGGGAGAAGTTTATGATTTGATAACTTGTGTTGGCTTGTTTTTGATGTCCTGTAGCAATCAAAAGCAAGCGACCAACTGTGTCTATGGCCAGTGCCATCGGCCTGGACCCTATGTTTGTGCGTGTGAATCGCAGTAGTGCGATTGGGGAAGGAGGCTTGATGGTTGTAAGTGCAATCAACCCATTTGAGGGTTTTGGTGGTGATATGACAACAAATAAGGTATCTAATATGTTTGCTCCTAGTATATGTGTAACACCACAAAAACCATCAACTAAAAATAATGCATTTAGATTATTAGTGGTAATAATATGGTAATGATTTTTTCTTTCAAGTGTTTGATTTTTATTTGCATTTACGGGGTGTTTGGATCCCTTCATTTTAGAGGATTTGGAATTCACTCAATATCCACCACTTTCCAAAGTTCAGATATAAGCTTATCCCAAATTCATGGGGTGGAGAATGGGAAATGATTTTATGCATTAGTAGAATTTGTTTCTACTCTATAACTTACATGACACTCTTTGTCTCACTCCTCTATAGTAAAAATATAGCACATAAATATCTCTGACATCTTGCTAATAATAGTATACAAATATATTTTGTATAAAACCGAATTAGCTTAATTGATATATGCCTAAATTACTATTATTAGTAAAAATATAGCACATAAATATCTCCGACATCTTTCAAGTGTTTGATTTTTATTTGCATTTAGAGTAATTTTGTTTGCTCATATTTGATTTATGGATGCTTAGTAGAATTTCTTTTATATTGAAAATCCAATTAATTAATATAGAAGTATTGGTCCAACAATAAATATTTTAGTTATAAATAATTTTGAAATAATTATTATGATTTTTTGAATTATTTAAAAATATATTTACTTATATTTTTAAATAGAACAGAAAACAAAAGAAAAAAACCGAAAACCCTAAACCTAACCGGCCATTTCGGCCCATCAGGCCCATCAGCCGCCGCTTCCCTATTCCCTCCTCCCCATCTCTCACCGACCAGTGGGGCCCACCCAGGGCCCCTCTCCTTTGTCTCCCTCCCGTGCCCGGCCGAGCCACGCCGTGCGCCATGCCTGCGCCTCGACGTCCACGCCAGTTCGTTTCCCCGAACCGGAAACCGCCCGCGCCGTTTCCCTCTCTCTCCCTCCCCCACTTCCCTCTCCTTCAAGCCGGTAACGGCCGAGTTATTAGCTGCTGCCATTGATGGCGTTGATGGCCGACCATCTATCTCTCTCCCCGCTCGGCTCTCCCTCTCATCCCCTCTCTCTATAAAACCCACCCGAGCTCCCACCTCTCTCCCTACCCGAGCTCTCTCCCTCACTCCTCGCGCTCTCTCTCCCTCACCGAAACGCCGACCGCCTGAGCCTTACCGTCCGCGCCCGCTCGCTGTCGAGCCTTGCTGTCCACGCCTCACCCCGCCTCGGACGCGCTCGTTCCCTACCCGACCGAGACCACGCGCGCCCTGCTCCCCTGCTCGCCGAGCTCCATCCCTACGCGTGAGCAAGAGCTCAAGGTAGAAGAAGCACATTTTGCATTTTAGTCCCTACGTGTAAATAAAATTAATTCTGAGATTTTCAGTTTAGAAACTATTGAAAAGAGACCCGATGTATACGCTAAATCATGAACTAGCCCCTGCAACAATATTTTGACACGAGTATTATTTTATATTTCAAAAATAAATAATTTCACTATTCACTAACTTGGTGATTTAAATATTAGAAATGTTGGTGCTTAGCAACCCTACTTGAAAGATGGGCAAGAGGGGTGGCAATGGTTTGGTGGCAGCTCATGTTAACATGGGGTGGTAGTCTTGGCTAAGTTACCTCACCTAGAGGGCCATCAATACTGACGTGGAAACCTTAGCGGGTGGCTTTATACTAAGGATATTTTGTGAAAGCCACATAATGGATCCCTAGCTGTCACACCCGGTTTTGGAAGGTAAACCGAATGCGTTCCATGTACGTGCCAGGATCAGAACTCATGTACACAGCGATTACATAATTGGACATCATCACACAATCCTTGAATTAAATAGCGAAGGTACTTAGTTACATCAAGATGTCTGAGACATCCACAGAGTCTATTACATAAACATAATGTTCAACATTAAATCAAAGCGTGGAGTATCGAAACGTAGAAGATAAGCCTACACAGGCAACTAACTAGGGGTTTTCCACTAAAGTAAACTAGAACTCATCGTTTTCCTGGAACTCCTCAAAGTCATCCATGTTGCCAACTTCACCTCCTGAGCACTGAGAACAGTGGGGACAACCTGGGGTGGGGTGGTTTGTAAAGCAAGGGTGCGTACACATCAACGTACTCAGCAAATGTCTCGTTTGGCTAAGGTGGACTAGTGGTATGTGGAGTTAAGGTTAAACAGTTGCTTTTAGTTGGTCAAGTTTTATTATTATAAGTAGAGCCAAGTTTTAGTAATAACCCAGTTATTACCCAGAGGCACTCCCTCCAAGAGGAAATACCAGAGATCGGGATTATAATTATCATTGTTAATCATCATCATAAAAGTAACCATTGTTCTTCTAATCGAAGAGGATCCCAAGGCTGCTCATAACCGTGAGCACGACTAATATACCAGTTTCTAACACTCTGCAGAGGTTGCACACTTTACCCACAAGCCGTGATTCCCATTCTGCCCGGGGTTCTAGCCTCCCCATTGATCACTAACAAGGTGACCTAGCAGGGTCTCACTATGTAGCCTTTACAAAGATTTCCTAGAGGTCATAGCCGCCCGTTAGGTTTCTCCATTTTGATAAACACAGTACATCTCCCCAAAGGAAGGGTGACTAACAAAACCAAATCAAAGAACCTCTGCAACCAACCTCGGCAGAGAAAGTACTGTGTCTGGACCCCCTTGACGGCCTTACGGCGAAGCCAACTACTCCTCTGGTTCCACTAATTAATCAGCTAAGGGCGTCCCATTCCACCCTCATGGTTGTAGTGTTATCCCGGGTTGTCACTCCCCAAACAGGTCCTTACGGAGAGGTACTCAGAAAAGAGCCTAAGCCCCCTAAAGTAATCACAAGGACCCCATCGGGATAACATCATCGTATCATAAAAGATCACATCATGTTCATTGATTAAGTTTAAGCAATAGCATAAGCTAACCATGATTAACCCAAAAAGGTAAACAAGGGTAAGGGAAATACAAACTAGTCAATCCTTAGGTTTCAATAAAGTAATGCGGGACAATGAATTATAAAGTAGAGTAGGACATGATAGGTCTGAGGACACTTGCCTTCACCAGGTTTTTGCTCAGAGGGATCTTCGGCAACACACTCACGAACCATGAGCTGCTCGTTGTCTAAGTAAAGCGAGCATACATTCAATACATTTGGTAGGTAAAAATGAACATCACATCACACATGAACAAATATTGGCACACAACTCAAGAAGGTACATTATTAAGTACAGAGGAATGAGGTCAAGTTATAAAAATGGACTAATCCTAATTGGGGAATTGATTACTCTCTAAATGTTTGGAACATAGCTCAAAAAGGTTAAGTAGTGATTAAAACAAATGAAAGCTAGCATTATAAGATAAACTACTCTCATTTAGAAATTTGATTATCTTTTAAGTATTATCCATAATTACATTCCTAATTCTATTTATGTCATTAAGGCCTAAAGGTTAAGACAAAAAAATATCCAAGTAATGCATAACACTAATCTCACAAGATTGAATATACTTTATTCCTAGGGTTCTCCTTTTATTTATTTCATTAAATAAATAAATCAAAAGATACTTTAATTCTATATTCTAAGTGTAAAAATTAAAGTGTGCAGATTACAGTTGGTCATATTTTATTTGAACAGAGAATAATTTGGTGAACATTTTGTAATTTGAACCACTAAATTTGGAGTTCATATGAAAAAGATATGAAATAAACAAGTTTTGAAGTTTGAAATATGAAATTAGGGCTAAATCTGTGATTAAATAAAAGTCCAGGGGTCTAATTAAAACAAACCAAGGACCTATGCCCTTAAACAGAGGACGATGGGTTGATTTCTTAAAACCAGGGGGTTTCTTAAGCAAAACAGCCACGCGAAGGGGTATCACGCTCCCTCAACCGTTGGATCAGAAACCGACGGCTGAGATTAGATCGCGCAGGCGCGGGCGTGCAGGCGCGGCTGACAAGCGGGGCCACGGCCTTCAGCGGCAGAGGGGGAGGGCGCACTAATCAAGCGGGCCCAGCTCCAGAGGACTTGGGCGCTGACATGCGAGCCAGGGCGTCAGGCACGCGTGCGCGAAGCGTTATCCGTGGTCCGAGCCGTTCGATCTGAATCGGACGGAGGGGACCAGACCAGGGGAAACAGACGGCTGCTGGCGGCGCCGCTCCTCTCCGCGACGTTGAGGTGAAAGGGAAATGTGCCCTTGGGCCATTTCTAAGTATTTTGGTGATTGAGTGCCAACACAAGTGCTTAAGTGTTAGAGTATCCCAAGTGATGGACAAAATGCAAATCAAAAGTAAAGGTATGTTTCTAGACTTAGTACATTGTTTTATGGACTAATGTATTGTGTCTAAGTGCTGGAAACAGGAAAAATCAAGTTGGAAAAGAGATGGCTTTGTTCATCCAAAGTCTGCTCAGTCTGGGTGCACCGGACTGTCCGGTGGTGCACCGGACAGTGTCCTGTGGTGCACCGGACAGTGTCCGGTGCACCAGGCTGGCTCTGGTGAACTTGCTGCTCTCGGGACTTCGACGGCGGTGTACGACTATAAATCACCATACAGTCCGGTGGTGCACCGGACTGTCCGGTGAGCCGTTCACAGGCGAAGTCATCGCTCTCGGGAAGTGATTAACGGCGTACGACTAAAAATCACCGTTCTGTCCGGTGGTGCACCGGACTGTCCGGTGAGCCAACGGTCAGCCGGGCCAACAGTCGGCCGAGGATTCCGCGCATGACGCGTGGCCGAGCCAACGGTCACATTGGAGCACCGGACTGTCCGGTGCGCCAACGGCTTTGAATCTGCAACGGTCGGCTTCGCCAAATAAGGAAAGAAATCCGCACCGGACAGTGTCCGGTGGTGCACCGGACTGTCCGGTGCGCCAGGTGACAGAAGGCAAGAATTGCCTTCCTGGAATGCTTTCAACGGCTCCTAGCTGCCTTGGGGCTATAAAAAGGACCCCTAGGCGCATGGAGGAGAACACCAAGCATTCCCCAAGCATTCTAAAGCACCAAGACCTCGATTCCGCGCATTTGATTCTTTGTGATAGCATCTAGAGTTCTATTTGAGTTGTGAACTCGTCGGGTTGTGTTGTGAGCTCTTGTTGCGACTTGTGTGCGTGTTGTCGCTTTGATTTTGTGTCTTTTGTGCGTTGCTCATCCCTCCCTTACTCCGTGCTTCTTTGTGAACATCAAAGTGTAAGGGCGAGAGGCTCCAAGTTGTGGAGATTCCTCGCGATCGGGATATAGTAAAGCAAAGCAAAACACCGTGGTATTCAAGTGGGTCTTTGGACCGCTTGAGAGGGGTTGATTGCAACCCTCGTCCGTTGGGACGCCACAACGTGGAGTAGGCAAGCGTTGGTCTTGGCCGAACCACGGGATAAACCACTGTGCCATCTCTGTGTTGATCTCTTGTGGTTATTGTGTTTTGTTAAGACTCCTCTCTAGCCACTTGGCATTATTGTGCTAACACCTAACACTTAAACAAGTTTTTGTGGCTTTAAGTTTAAGTTTTTACAGGATCACCTATTCACCCCCCCCTCTCTAGGTGCTCTCAATTGGTATCAGAGCCGTTCTCTTCAAGAAAGGGACTAATCGCCCGAAGAGATGGATCCTAAGGGGAAGGGAATTGTGATCAATGAAAAGGAGAAGGAGTCCTTCGTCAACCAGCCGAAGGAGGACAAGCCCACTGACTCGGGCTCGGGCCACAAACGAAAAGATGGGAAGAAGAAGAAGACAAGGCACATCAAGGAGATCGTCTACTACGACGACGGCGACGAGTCCACTTCTTCCCAAAAGGACGACGACAACGACTACGAGAGAAGGAAGACGGTTAATTCAAACTTTTCCTTTGATTATTCCCGTATTCCGCAAAGTACCAATGCTCATTTACTCTCCATTCCACTTGGCAAACCTCCACACTTTGATGGGGAGGACTACGGATTTTGGAGTCACAAAATGCGTAGTCACTTATTCTCTCTCCATCCAAGCATATGGGAGATTGTAGAGAGTGGAATGAAATTTGATAGCTCGGATAGTCCCATGTTTATAAATGAACAAATCCATAGAAATGCACAAGCTACTACTGTCCTTTTAGCATCTTTGTTCAGGGAAGAGTACAATAAGGTGAGCGGCTTGGACAATGCCAAGCAGATCTGGGACACCCTCAGGATCTCACATGAGGGGAACGACGTCACCATGCTCACCAAAATGGAGTTGGTGGAGGGCGAGCTTGGAAGATTTGCAATGATAAGGGGAGAGGAGCCAACCCAAACATACAACCGGCTCAAGACCCTCATCAATAAAATAAGGAGCTACGGAAGCACGCGATGGACAGACCACGACGTCGTTCGCCTAATGCTAAGGTCCTTTACTGTACTTGATCCACATCTGGTGAACAATATTCGTGAAAATCCTAGGTACACCAAGATGTCGCCCGAAGAAGTTCTTGGGAAGTTTGTAAGCGGGCGAATGATGATCAAGGAGGCGAGATACGTGGATGATGCGCTAAATGGCCCAATCCATGAGCCTCAAACCATCGCCCTCAAAGCAACGAGAAGCAAGGAGACGCTACCTAACAAGGTGGCGCAAGTTGAGGCGGCGGGACTAAATGAGGAAGAGATGGTCCTCATCATCAAGCGCTTCAAGACGACGCTAAAGGGCCACAAGGAGCATCCAAGAAGAACAAGACGAAGGGAAAGCGCTCCTACTTCAAGTGCGGTAAGATTGGTCATTTTATCGCTAATTGTCCCGATAATGATAGTGACCAGGAACAAGAGAAGAAAGGGGAAAAGAAGAAGAAGTACAAGAAGGCTAAGGGCGAGGCACATCTTGGCAAGGAGTGGGACTCGGATTGCTCTTCATCCGACGATGAAGGACTTGCCGCCACCACCTTCAACAAATCGGCCCTCTTCCCCAACGAGCGTCACACATGCATCATGGCGAAGGAGAAGAAGGTATGTACTCGAAATACTACTTATGCTTCTTCAAGTGAGGACGAGTCTAGTGATGATGATGAAATAGATTATTCATGTTTATTCAAAGGCCTAGATAGAACCAAGGTTGATAAATTTAATGAATTAATTGATGCCTTGAATGATAAGAATAGATTATTAGAAAAGCAAGAGGATTTGTTGTATGAAGAACATGACAAATTTGTAGAGGCACAAAAATCTCATGCTTTAGAAGTTAAAAGAAATGAAATGCTTTCTTGTGAACTATCTACTTGCCATGAGACAATTTCTAGCTTAAGAAGCATAAATGATGATTTGAATGCTAAGTTAGAAATAGCTAGTAAATCAACATCTGGTGTAGAAAATTTTGTAATTTGCAATAGATGTAAAGATTTTAATATTGATGCATGTAGCAAACACCTAGCTTCAATTTCTAGATTGAATGATGAAGTGGCTAGTCTTAATGCCCAACTTAAGACTAGCAAAAGTGAATTCGATAAGCTAAAATTTGCAAGGGATGCCTACACGATTGGTAGACACCCCTCAATTAAGGATGGACTTGGCTTCAAGAGGGAAGCCAAGAACTTGACATGTCATAAGGCTCCCATCTCCATCAAGGAGAAAGGGAAGGCCCCTATGGCAAATAGTATTCAAAAGAACCATGCTTTCTTATACCATGATAGGAAATATTCTAGGAATGTTCATCATGATAGAAATTGCAATAATGTTGTTTCACATGCTTATGATTCATATGCTATGACTGCTTCTAGTTCCCATGTTGTGCATGGTAGAGATATGCCTAGGAAAAATATTCATCATGTGCCTAGAAAGAATATTGTTCATGTTCCTAGGAAAGTAATACATGAACCTTCTACAATTTATTATGCTTGCAATACGTCCTTTGCTATTTGTAGAAAGGATAAGAAGGTAATTGCTAGGAAGTTAGGGGCAAGATGCAAGGGAGATAAAACTTGCATTTGGGTCCCTAAGACCATTGTGACTAACCTTGTAGGACCCAACAAGAGTTGGGTACCTAAAACCCAAGCCTAAATTTGCCTTGCAGGTTTATGCATCCGGGGGTTCAAGCTGGATTATCGACAGTGGATGCACAAACCACATGACGGGGGAGAAGAAGATGTTCACCTCCTACGTCAAGAACAAGGATTCCCAAGATTCAATCATATTTGGTGATGGGAACCAAGGCAAGGTGAAAGGGATAGGAAAAATTGCTATTTCATCCGAGCACTCTATTTCTAATGTGTTCTTAGTTGAGTCGCTTGGATATAACTTGTTGTCTGTGAGTCAACTTTGTAATATGGGATATAATTGTTTATTCACAAATATAGATGTGTCTGTCTTTAGAAGATGTGATGGTTCACTAGCCTTTAAGGGTGTACTAGACGGCAAACTTATTTAGTTGATTTTGCAAAAGAGGAGGTCGGTCTAGATGCATGCTTAATTGCTAAGACTTGCATGGGCTGGCTGTGGCATCACCGTTTAGCGCATGTGGGGATGAAGAACCTTCACAAGCTTCTAAAGGGAGAACACGTGATAGGTCTAACTAATGTGCATTTCGAAAAAGATAGACCTTGTGCAGCTTGTCAAGCAGGTAAACAAGGGGAAGTACTCATCACATCAAGAACGTGATGACTACATCAAGACCCCTAGAGCTGCTGCATATGGACCTCTTCGGACCCGTCGCCTACCTAAGCATAGGGGGAAGTAAGTATGGTTTAGTAATTGTTGATGATTTTTCCCGCTTCACTTGGGTATTCTTTTTGCAGGATAAATCTGAAACCCAAGGGACCCTCAAGCACTTCCTAAGGAGAGCTCAAAATGAGTTTGAGCTCCAGGTGAAGAAGATAAGAAGCGACAACGGGTCCGAATTCAAGAACCTTCAAGTGGAGGAGTACCTTGAGGAGGAAGGGATCAAGCACGAGTTCTCCGCTCCCTACACACCACAGCAAAATGGTGTGGTAGAGAGGAAGAACAGGACGCTCATCGATATGGCAAGGACAATGCTTGGAGAGTTCAAGACGCCCGAGTGCTTTTGGTCGGAAGCCATGAACATGGCTTGTCACGCCATCAACTGGGTGTATCTTCATCGCCTCCTCAAGAAGACTTCGTATGAGCTTCTAACCGGTAACAAACCCAATGTGTCTTACTTTCGTGTATTTGGGAGCAAATGCTATATTCTAGTGAAGAAAGGTAGAAATTCTAAGTTTGCTCCCAAAGCTGTAGAAGGGTTTTTGTTAGGTTATGACTCAAATACAAAGGCGTATAGGGTCTTCAACAAATCATCGGGTTTGGTTGAAGTCTCTAGCGACGTTGTATTTGATGAGACTAATGGCTCTCCAAGAGAGCAAGTTGTTGATCTTGATGATGTAGATGAAGAAGACATTCCAACAGCCGCGATTCGCACCATGGTGATTGGAGATGTGCGACCACAGGAACAAAAGGAGCAAGATCAACCTTCTTCCTCAACAATGGTGCATCCCCCAACTCAAGACGATGAACAGGTTCATCAAAAGGAGGCGTGCGATCAAGGGGGAGCTCAAGATGATCATGTGATGGAGGAAGAAGCACAACCGACACCTCCAACCCAAGTTCGAGCGACGATTCAAAGGAATCATCCCGTCGACTAAATATTGGGTGATATTAGCAAGGGAGTAACTACTCGTTCTAGATTAGTTAATTTTTGTGAGCATTACTCCTTTGTCTCTTCTATTGAGCCTTTCAGGGTAGAAGAGGCCTTGCTAGATCTGGACTGGGTGTTGGCCATGCAGGAGGAGCTCAACAACTTGAAGCGTAATGAAGTTTGGACACTGGTGCCTCGTCCTAAGCAAAATGTTGTGGGAACCAAGTGGGTGTTCCGCAACAAACAAGACGAGCACGTGGTGGTGACAAGGAACAAGGCTCGACTTGTGGCAAAAGGTTATGCCCAAGTCGCAGGTTTGGACTTTGAGGAGACTTTTGCTCCTGTGGCTAGGCTAGAGTCCATTCGTATTTTGCTAGCATATGCCACTCACCATTCTTTTAGGTTGTTCCAAATGGATGTGAAGAGCGCCTTCCTCAACGGGCCAATCAAGGAGGAGGTGTACGTGGAGCAACCCCCTGGCTTCGAGGATGAACGGTACCCCGACCACGTGTGTAAGCTCTCTAAGGCGCTCTATGGACTTAAGCAAGCCCCAAGAGCATGGTATGAATGCCTTAGAGACTTTTTAATTGCTAATGCTTTCAAGGTTGAGAAAGCCGATCCAACTCTTTTCACTAAGACTTGCGATGGTGATCTTTTTGTGTGCCAAATTTATGTCGATGACATAATATTTGGTTCTACTAATCAAAAGTCTTGTGAAGAGTTTAGCAGGGTGATGACGCAGAAATTCGAGATGTCGATGATGGGCGAGTTGAACTACTTCCTTGGGTTCCAAGTGAAGCAACTTAAGGATGGCACCTTCATATCCCAAACAAAGTACACGCAAGACTTGCTAAAGCGGTTTGGGATGAAGGACGCCAAGCCCGCCAAGACTCCAATGGGAACCGACGGACACACCGACCTCAACAAAGGAGGTAAGTCCATTGATCAAAAGGCATACCGGTCAATGATAGGTTCTTTACTTTATTTATGTGCTAGTAGACCGGATATTATGGTTAGCGTATGCATGTGTGCTAGATTTCAATCCGATCCAAGGGAGTGTCACTTAGTGGCCGTGAAGCGAATTCTTAGATAATTAGTCGCTACGCCTTGCTTCGAGATCTAGTATCCAAAGGGGTCAAACTTTGACTTGATTGGATATTCAGACTCCGACTATGCTGGATGTAAGGTCGATAGGAAGAGTACATCGGGGACGTGCCAATTCTTAGGAAGGTCCCTGGTGTCATGGAATTCTAAGAAACAAACTTCCGTTGCCCTATCCACCGCTGAGGCCGAGTACGTTGCCGCAGGACAATGTTGCGCACAACTACTTTGGATGAGGCAAACCCTCTGGGACTTTGGCTACAATCTGAGCAAAGTACCACTCCTATGTGACAATGAGAGTGCTATCCGCATAGCGGAAAATCCTGTTGAGCACAGCCGCACAAAGCACATTGACATCCGGCATCACTTTTTGAGAGACCACCAGCAAAAGGGAGATATCGAAGTGTTCTATATTAGCACCGAGAACCAGCTAGCCGATATCTTTACCAAGCCTTTAGATGAGAAGACCTTTTGCAGGCTACGTAGTGAGCTAAATGTCTTAGATTCGCGGAACTTGGATTGATTTATAGCATACATGTGTTTATGCCTTTGATCATGTTCCTTATGCATTTTGTTGTTTATTTATGGTGCTCAAGTTGTACAAGCACTCCCCGGACCTCACAAGTCCTTTCGCAAGTGATGCACATATTTAGGGGGAGATGTGCTACAACTTGACTCTTTGAGACTAACCGCGTGCTTGAGTTTGCTTGATTTAGTCTCAAAGGAAGGTTGAAAGGGTAAAGATGGACTTGGACCATGAAAGACTTCCACTGCACTCCGATGAGAGGGTAACTTATTCCAAGTTCATCTCATGTACTCTTATTGCCCTTGTATACTTATTTGAAGATTTTGGTGAGGCAATGGGGTTCAAGGGCCAAGATTGATCCCGTTTTGGTGCTTGATGCCAAAGGGGGAGAAAATAAGGCCAAAGCAATAAATGGATCAGCTACCACTTGAGAAATTTTGAAAATAGTAGAATAGAGCTTTTGGTTTGTCAAAACTCTCTTGTTGTTTCTCTTTGCAAAAGTTGGTCTCCTGTGGGGGAATGGTTGATTATGGGAAAAAGGGGGGAGTTTTTGAATCTTTGATCAATTTCACTTGGAATACCTCTCTTTATGTCTCTACAAGTGAAGTTGACTTAGAGATAGGAAATTGAGTTTGATTTGCAAAAACAAACCAAGTGGTGGCAAAGAGTGATCCATATATGCCAAATTTGAATCTAAACAATTTTGAGTTTTCATTTGCATTGATATTGCACTTGTTCTAGTTGCTTTATGTTGTGTTGGCATAAATCACCAAAAAGGGGGAGATTGAAAGGGAAATGTGCCCTTGGGCCATTTCTAAGTATTTTGCTGATTGAGTGCCAACACAAGTGCTTAAGTGTTAGAGTATCCCAAGTGATGGACAAAGTGCAAATCAAAAGTAAAGGTATGTTTCTAGACTTAGTACATTGTTTTATGGACTAATGTATTGTGTCTAAGTGCTGGAAACAGGAAAAATCAAGTTGGAAAAGAGATGGCTTTGTTCAGCCAAAGTCTGCTCAGTCTGGGTGCACCGGACTGTACGGTGGTGCACCAGATAGTGTCAGGTGCACCAGGCTGGCTCTGGTGAACTTGCTGCTCTCGGGACTTCGATGGCGGTGTACGGCTATAATTCACCGGACTGTCCGGTGGTGCACCGGACTGTCCGGTGAGCCGTTCACAGGCGAAGTCGTCGCTCTCGGGATGTGATTAACGGCGTACGGCTAAAAATCACCGGTCTGTCCGATGGTGCACCAGACTGTCCGGTGAGCCAACGGTCAGCCGGGCCAACGGTCGACCGAGGATTCCGCGCATGACGCGTGGCCGAGCCAACGGTCACATTGGAGCACCGGACTGTCCGGTGTGCACCGGACAGTGTCCGGTGCGCCAACGGCTCTGAATCTGCAACGGTCGGCTTCGCCAAATAAAGAAAGAAATCCGCACCGGACAGTGTTCGGTGGTGCACCAGACTGTTCGGTGCGCCAGGCGACAAAAGGCAAGAATTGCCTTCCTGGAATGCTCTCAACGGCTCCTAGCTGCCTTGGGGCTATAAAAAGGACCCCTAGGCGCATGGAGGAGAACACCAAGTATTCCCCAAGCATTCTAAAGCACCAAGACCTCGATTCCGCGCATTTGATTCTTTGTGATAGCATCTAGAGCTCTATTTGAGTTGTGAACTCGTCGAGTTGTGTTGTGAGCTCTTGTTGCGACTTGTGTGCGTGTTGTCGCTTTGATTTTGTGTCTTGTGTGCGTTGCTCATCCCTCGCTTACTCCGTGCTTTTTTGTGAACATCAAAGTGTAAGGGCGAGAGGCTCCAAGTTGTGGAGATTCCTCGCGATCGGGATATAGTAAAGCAAAGCAAAACACCGTGGTATTCAAGTGGGTCTTTGGACCGCTTGAGAGGGGTTGATTGCAACCCTCGTCCGTTGGGACGCCACAACGTGGAGTAGCCAAGCGTTGGTCTTGGCCGAACCACGGGATAAACCACTGTGCCATCTCTGTGTTGATCTCTTGTGGTTATTGTGTTTTGTTAAGACTCCTCTCTAGCCACTTGGCATTATTGTGCTAACACCGAACACTTAAACAAGTTTTTGTGGCTTTAAGTTTAAGTTTTTACAGGATCACCTATTCACCCCCCCTCTAGGTGCTCTCATGAGGTCACCGGAGTTGAGGCTGGCGCGAGCTAGAGTGGCTACGGGGTTGCCGGAGTTGGGCAGAGAGGGAGAGGGCACCACGGCGAACTCAATGGCGGGGAAGAGGCCATGAATCCACGGGCAGAGAAGGGAGAACGACGGTGAGAAGGTCTCGGGCGAGCCGGAGTAACTCTGGTGAGCCATTCTGGCCACGGGGAGGGGACTTAAGGCGCGCTAAGGCCTGGGCTAGCTTCAGTAGAGGCAGGGTTGACATAGGGACCTACTCCAAGGAACTAGACCGGGCTAAATCGGCCGGCCACCGCGCGAGCACGGTGGACCGCCGCGGCCGAGCACTGGCGAAGGCGAAATTGGCCGAGCACAGGGCGCAATAAGGGAAATTGGGCACGGGGATGGGTGTCTCACCTCTGGGCGAAGCTCGGGAGGCTTGGAGCGGTCTGCGGCGAGCTGGATGGCTAGGAATGCGGGCGCGGGTCTTCGGCGGCGGGTGGCGGCGTGGGCAGAGCGTGAGAGAGGGCAAAGCTGCGCGAAATGAGGTGAGGGGTGTGCGTGGGGCATGGGCGGGGCTCTAAGAAGGGAGCTGGGCGCGTGGGCGGGCGTCATGGCCGAGAAATCCGGCGACGTGCGCACGAGTCGGTCCATGACGAGCGTGGAGGGGGCGGAACTGACAGGTAGGGTCCACGGCACAGAGAGAGGAGAAAGGGGCGTGCGGGGCAACGGCTCGGCGACTGGCGGACCGGGCCCGCGAGACAGAGAGACTAGCCCACTAGGCAGCGAGCGAGGGAGGGAGGGCGTGCGCGAGGGAGAACTGCCGCTGACAGGCGGGGTCCGCCTGTCAGACGGCGCGGGCGCGCGGCCTGGCTGGGCCGACTAGGCTGGTTTGGGCTGCTTTCTCCTTTTCTTTTTCTCTGAATTTTCTAATTCCTTTTCCATTTCTTTTTCTATAGGTTTTTTCAAATCCAAATTCAAACTAGGTTTCAAATTCAAATAAATTCAAACTTGTCCAACACTTCAAAGAATATTTTAAACTCAGCATGATGCAACATGTCATGACTCATAAGGTTTTGACAAAAATAAATAATTAACCTCCACTAGTTTAGGCTATCTCTAATCAAAAAGGAAAAAGGGAGAGAGAGAAAACCTAGAGTGAGAAAAAGAAGAGTAACACATGATTTTGGGTGATAATTAGAAAGAAATTTTATACCCCCAAAATCAGGGTGTTACAGACCTATCCCCTTAAAAGAATCTCACCCTCGAGATTCAGGGCTGGCTAGAAAAGAGCTCAGGGTACTTGGCTTTTAAATCATCTTCTCTTTCCCAGGTTGCTTCTTCTTCTGAGTGATGGCCCCAATTGACTTTGCACATTCTGATGGTGTTCCTCCGGGTGACCCGATCTGCTGTCTCCAGAATTTGAGTTGGCTTCTCAATATAAGTCAGATCTTCTTGAACTTCAAGATCCTCTGCTAGCAACTGCTCTTCTGGCACTCTTAAGCATTTCTTCAACTGAGACACATGGAACACATCGTGCACAGCTGACAGATTCTCTAGTAAGCTGAGTTGATAAGCCACTTCTCCACGTCTTGCATGAATCTGATACGGGCCGATATAGCGAGGGGCTAGCTTGCCCTTGACTCCGAACCTCTTGGTTCCTCTGATAGGTGACACCTTCAAATAGACATAATCTCCCACTTCAAAACTGAGTTCTCTTCTTCTGGTGTCAGCATAGCTTCGTTGTCTGGACTGTGCTGCCTTCAAATTCTCCCGGACCATTCTGATGTTCTCTTCGGCTTCAAGAAGAATATCTGGTCCGAACACCTGTCTTTCACCAGGTTGGTCCGAATGCAGTGCAGTTCTGCAATTCCTTCCATAAAGCGCTTCAAACGGTGACATCTTCAGGCTGGCTTGGTAGCTATTGTTGTAAGAGAATTCTGCATATGGTAATCTCTTGTCCCAACCTATCTTGTCTTGTAAGGCACAAGCCCTCAACATATCCTCCAAAATCTGATAAGTTATCTCTGTTTAACCATCTGTCTACGGGTGATAAGCTGAGCTGAATTTCAAATGCGTGCCCAAAGCTTCATGTAACTACTGCCAAAAATGAGAGGTGAACTGGGTGCCTCTATCTGATACTATCTTCTTCGGAACGCCATGCAAGCACACAATCCGAGCCATGTATAGTTCGGCCAACATCGCACTATTGTAGGTGGTCTTGACTAGTATTAAATGGGCCGCCTTTGTCAAACGGTCCACTACTACCCAGATAGAGTCATAACCAGTACGAGTGCGGGGAAAACCGACTATAAAGTCCATTCCTATCTCATCCCATTTCCACTGAGGAATCTGCAATGGTTGCAACAAACCTACAGGTCTCTGATGTTCTGCTTTAATCCTCTGACAATTGTTACATACAGCCACATACTCTGCTATCTCCCTTTCATACCGTACCACCAAAATATTTTCTTCAGGTCTTGGTACATCTTCTCACTACCAGGGTGTATAGAGTATGTTGTCTCATGAGCTTCCTTGAGAATCAGTTCCCGGATTGGTTTGATATCAAGAACACACAGTCTGTCCTTGAACCATACCACTCCTTCTGCATCTTCACGGAAATCCTTGCCTTATCCATCTATGATCAGCTGCCGGATCTCGTTGATTTTCTCATCATCCTTCTGACCCTTCCTGATGTCTTTCTCTAGAGTGGGTTCCAACTCAATTGTCACTCCTTGAGTGTTGTTCAGAAATCCGAGACTCAACCTATCGAATTCCTTCGCTAGCTCATATGGCATCGGGTGAGCGGCCAACATATTGACTTGACTCTTCCTGCTAAGAGCATCTGCAACTACATTTGCTTTGCCTGGGTGATAATGAATCTCCAGCTCATAATCTTTGATCAACTCTAGCCATCTTCGCTGCCTCATGTTTAACTCTGACTGAGTGAATATGTACTTGAGGCTCTTGTTGTTGGGGACCTTCGGCGTCCGAAGGTCCTCAAAAACAGGATTTAACAGTATTTCTGTAGTACAATGTGTGAACAGGTACCTTCGGACTAAAGTCGGCATTGCAGTAAACCGGAGTAATACGAAGGTTGATCAGAGCCGAAGGTGCGAGCAGGAAAGCTTCGGCGTAACAGCAAAGAGTGGAACCGACTTAAAGATGAAAAGGCTATTCAGACCTCGATAGACTACTATATAGTTATTATCAAATGTAAAGGGCATGAATGTAATTTTGCAAGGGCTGTGTCCCGTGTCTATAAATAGGTGAATAGTATCCCCGTACTGTTCACGCTGACTTGGCATTCGCTTTTTGCGTCACACTCGTATTGTCATTTCCTTCCGATTGAAGGTACACTTGTAGTTCAATAATATTTTTGTTTATGCTCAATAATAATAAATGATTGTTCATGTTTTCTTCTACATTCTTCATATTTCATCCTTCGTCATTGCTTGATGAATTTATGAAGGTATGTCCTTCATAACCTTCGTCCGCAAGTCATTACGTCCTAAGGGAAATAATGCTTCGGAGGACGAAGGACATTAACGATTAACATTTTCTATGTTGCCTTGTTCTTAACTCTTAGCATTTGAGAACGAGTCCCCAACATTGGCGCCCACCTCCGGTGAACTCACTTCCATTTCTTGAGCTTTTCAACACCTTCGGCAAGCATCACCTTCGTTATGCCGCCGAAGAAGACTTCAGCACCAGGGGCTGGCACGCTGCAGCCGCTGGACCCCAATCAAGACGTCCTTTCTCTTAGAGAGGCACGAAGCCAGAAGAGGAAGGCTACCAGTCCAACACTTCCGGAGGATGATCTAGATCAGGAGATTCAAAATCTGGAAATCCTTCAGCAGCAGGTTCAACGCAAGAAGGAGAAGATGGCCAGGCTAGCTGAACTGCAGAGGCAGATAGACGAAGCCTCTGAAGAAGTTCGCCATCTTGCTCAGGATGAGCAATACCGAAGGCCTCAGCATCAAGATCTTCATCAGGAGGGTTTTCCCAACGAAGATGACTGGTATGACAATTTCCATCATGGGAATTTTGTTTTTGATGATGCTTCTCCCCTGTCCGCTGAGCTGCAGGCTACACCTTGGCCCCCGTCCAACAAGCCGCCTCAGCTCCCCGTATTTGATGGCCACTCAGACCCGAAGCAATTTTTGATGAGCTACGAAGCAACAGTGTCTTCGTACGGTGGCAATGCTTCAGTCATGGCCAAATCTTTCGTTATGGCTGTCAGAAGCGTTGCTCAAACCTGGTATTCCTCCCTTCGACCAGGAACGATCACCTCATGGCAGAAGCTGAAGGACTTGCTGTTAACTAGCTTTCAAGGGTTTCAGACGAAGCCGGTCACTGCTCAGGCTCTCTTCCAATGCACTCAGGACCATGAAGAGTACCTTCAGGCATATGTCCGAAGGTTTCTACGATTGAGGGCACAGGCGCCAACAGTGCCCAATGAGATTGTCATTGAAGCTATGATCAAGGGGCTTCGGCCAGGGCCGTCAGCACAGTATTTTGCCAGGAAGCCACCACAAACGCTGGAAAAGCTGCTCCAGAAGATGGACGAATACATTCGAGCTGACAATGACTTTCGTCAAAGAAGGGAGGAGGCTTTCAGGTTTTCTGAAATAACCAGGGGCTTCGGAGGAAGGTTTTACCCGAGGCATGTCAGGTCAATTCACAATTCTACTTAGAATGATGATAAAGGGAGTCAGCAACAAAGGCCACAATACTCCTCACAGGCTTCAGGGCAACAACAAAGTTCCTTCCGACCTCCAGCTCCAAGAGGCAGAGGCGCCAGGGGCTTCGGAGGAAGATTTGGCGATCAACCGAGAAGAATCTTTTGCTTATTCTGTGGTGAGAACAAAGGCCATACTACCATGATGTGCCATGTAACTATTCAGAAGCAAAAGGAAATAGCTGAAGCAGCAGCACAACAAGCTCAGCCGAAGCAGGTCATGCATACAGCTTCGTATCATTCGCCCTACATCCCAGAATATGTGGGCAACCATCCTGCAGTCTCTGTTGCTTCGGCGAGTCAGCCTCAAGCTTCGTGGCAACAGCCTCCGCCTCCACCTCCGTTGCAGCAAGGCCAGCAGCCAGAAGGGAGCCAATATGCTCCGCATCAAAGGGACTTCAGAGAACAGTCCGAAGCTCGCACGGTCAACAGCACTGTGCCAGAATCAAAGCACATCTATTGACAAATATCCTACCTTAATAGCAATCTTTTTCATTCAGTTTTATTTTCTGTAATAAAGGACATTGATTAGGTTTCATGTAATTAGTTTCGTTGATCCCTACAAGAAAAACAAGTTTTCTTCACAGGCTTGAGATAATAAAAAGGACCTTCGGACCATCGAAAATTCTTCGAAGCAACAAAAAGTCGTTCTAAGGAACGCAGAGTAAGTTTGATGAAGTCACAAAAAGTCGTTCCGAAGGGAGCGCAGTGTAAGTTTTCTGCTCCAAAGTCGTTCCAAAAGGAATGCAGAGCTTACAGCGAAAAGTCAACGCTGATACCGCCTAAGTAAAAGGCGAAGTAGCTCCAAAGACGTTCCTAAGGGAATGCAGAGCTTACAGCGAAAAGTCAACGCTGATACCGCCTAAGTAAAAGGCGAAGAAGCTCCAAAGACGTTCCTAAGGGAATGCAGAGCTTACAGCGAAAAGTCAACGCTGATTCCGCTGAAGTAAAAGGCGAAGAAGCTCCTAAGGGAGGCTTATAGCGAAAAGTTAACGCTGGTTCGCAAAAAGATTGTGTTTTATCGCGCAGATATGCGTGTACCTTCGGAATATCACCTTACATAGCATAACATCATCACATCATTTTGCATAACATAAGCATCATACATCATACTGCATGTGGCATAAGAAAGAGATATGATATCAATCTTCGGGAAAACGCTTTGAAAAAGGGGCAAATCATGCCAAGCCACAAAGAGAAACAATATTGATCTCTGAAGTATAGCCTTGAGGAATGTTTCTACGAAGCTTCAACACTTTTCGGGATACTTCGGATATTGTTGTGATAAATGGTAATTCTTCTTCACGAAGCATGAAAAGAAGGGAAGGTGTTTTTTTCGCCAGACTCAAAAACGGTACGTATGTAAAGTTTCATGCATCGTAAAGAATTGAACCATAAAGAAAAATAAGACAAATATATTACATACAGGATTACAAGATATTACACATATTACATTTAAAATGTTTTTACAATAGCATTTAGTCCTCCCTAAGTACCACTTCTGCGGCTTCGTTCAACAGTCGATCGACAACTTCATCCATAATAGCTTCAGCCATCTTTTTAATTTCATCATCACCCCTAGGCCGAGCACCCGGAGATACTTCAGTAGAATCTGAGGAAGGACAGGACACGGCTACATTGCTATTACAAAATCGCAAACAAATCTTAAAGCCTAAAGGTTACAACACGATAAAAACTATTATTTAGTACCTAATGGACCTTCGGCCTCTGCGCTCTTGTCAGCAGCCTCGGCTATTTCTCTAGCATCGTGAATGCCCTTCTCACTTCTTCGAATAATTTCTCCGGCCATTTCTCGGCCACCATTATCCCAGATATCGGTAAAAAATTTTCCACCAATTATACTAGCTTCGGCCGAAGGATCTTTTGTATCTTCAAAGGACAAAGCAGCTTCGGACTGTGCTAAAATTTTTACATGTTCACAGCCCTTCTTCTCTAAGATAGTGGCAATCCCTCTGGCGCCAGAGAAGGCACATATATCTCCTCGGCTATTTAAGATTTCTTCGAAGGCTTCAGCTTCGTGGCCAATCCATTCGATAGCACCTTCGGGATTGCCTCTCGAAAAGTTTTCCTCACTTGAGAACGCGCCAACCTTGGCGAAGCTAGCCTTTAATTTCTTAACACAATCTATAGATTTGTTGTAGCATCTCTTTTTGGACGAACGAAGCTCTTCAACAGTCACTTCTAGGTGATCTGCCCATTGATCGCTGAGTTCACGCTTTGTTTCTTCAAGTATGCGTTCTTCCTTGGCTCTGGCCAGTTGTTTCCGAAGGTCTTCAATTTCGCGTTTCTGAGCTTCAGCTTGACTTTTAAAAGCAGCTTCGTCCTCCTTTATTTTATTTATCAATGAGTACAATATTTTGTCTTTTTCGAGACCTTCGTTCCTCAGTTCAATTACTTCGGAACGAAGGTTGCTCAGGGCTATAGTACAACTTTCGTCTTCAGCATCTTTCTGTGCCCTGAGGGCATTGCTAAGTATCAGGCCCTGCAAAAAGAAATATGTGTGTGTCAATAAGTTTTAACAAACGAAAAATTTTGGACTCAACGAAAAATACAAAAATTTCATTTGTCGCACCTTTAAACTATTGTAAGCCAGGCTGTCGGCCAGATCGTTCTTCGACAGCACCGAGAGCCCGTCTTCTAAAGTCGGGAACCCGAAGCTCTTGCTCATCTCCCGGCAGACAGAAATCTCCTTGCTGTCGGGAAGACAATACAAGAAGTCTTCTTCTCCACTGCCATTAAATATTAACGCCCCCTTTGGATACTTCAGTTTTTGGGCATAGTGCTGGGCCTCTTGTTCTTCTTTTTCTGTTAATTTTTTCCCCGAAGCATGACGGAAAATATAATCACGAATTTTGGGGGATGCTTCGGGGTAACAACACCAGTTTCTTCAACAAAGGTTGGCTTTGTTATTTTTTCGGCCTCACTTTCCAAGGGTTTTATCTTTGCGGGCTCTGAGGGCCCAGCTTCGGCTTCAATCTCTTGCTCTGGAGCTGTAGAGCCAGAAATTTCAGTCGCTGCTTCAAGAGTGACAGCAGCTTTCTTCGGAGGTGTGCTTGAAGATTTGATTGTTTCTAGTACATCTAGCACATTGGCCATCCTCTTTCTTTTCGGAGTCATGGCTGGCACTTTTTGATTCTTTACTGTCTCAACGTTTGCTGCAGGACTCAAAACTCCGGATGTTTTGGAGCCCTCAGTTGCCTCTTTTACCTCTTCAATTTTTTCTGTGGACGGCGCTTCGGTTTTCTCTTTTGTTTCTGACAACAAAATGTTTGATTGTTCCAATTCTACCTTTGTTGGCACTTCAGCCGTTTCTGTGATTTCTGGCAACAAGGCCGGCTCGGTTGGTTTTTCAGCTTCGGTGGCCGAAGAAGTTCCTCCGGTAAACTCGGGCACCGAAGCTGGTTCAATATAACGCGGACGATGCGTAAGAACCTTTATCTTCTTTCTTTTCGGTTCTGGCTCGCTAGGAGCAGTTGCAGCTTCTTCTTTTGCAGAGGTTGTGTTTTTTCTCTTCTGCCTTCGAATGGGATAGCAATAGTCAGGGTAGACAAACCCGATGGCATCAAATACCCGATTCAGTCTCTTCTTTTTTCGGCCTCCGAAGGCTGCTGACATTGCAGTATCTTCGGCCTTCGAGTAGGTCCCAAGCAGCTCATCACTTAAATTGTCAATGCTTTTCAACCACTCATCATCTGGCTCAATAAATTTATCTCCAAATTTAAAAGTGTACTTAAATCTGATAAGTCCACCTTCGTTGGCCCCTTTAATGGTTTCTTGTGGCATTTCCCATTTCTCCGCAAGCGGCCACACCCTGAAGGCGATATGCTCTTGTACTAAGTCCCTTGTTCCTATAAAAGAGCAGACAACGCCGAAGGCTCTCTGGCATTCTTCGGCAGCCTCATTTATTTCAACCTTCGGCCTGCGAAGGCCGAAGCTTTGCCAAATAGGACGCATAATTATACCTTTGATGTCTTCTCGTGCTTTCAGATCATTTTTTACATAGAACCATTCTGTCATCCAGCCGCTGGGCCATCTCTTCCGAAACGTTGGCACGGGGCAGCTTGACCCAGACCGAGAAACAAAATTGTAGCAGCCGAAGTTATTGTGATATTGTTCCTTACCCCAAGGTATTGTTTTGTATGATAATTCGTGCATATTGCAGAAACTTTTTGCATCAGGCTCCAGACCTTGGCTTCGCACGGCCCACACGAAGATGTTCAGCCTTATGATTGCCTCGGGGGTAAGTTGGTGAAGATAGACTTCAAAAATCTTCAGCACCTCCACGACGAAGCTGCTCAAGGGCAATCGCAGTCCAGCCTTCAAAAAGCTTCGGAACACTACGACTTCATTCTCTTCAGGGTGTGGACAAGTCTTCTCCCCTTCGTCGGCCCTCACAACGGACAGATCCCGGAAATACCTTCCTCTCATGTTAACAAGATGATTCTCTTTGATAGTTGATCTACCATAAACGGAATGGCTTGGTCGCCAGGGACGATCTTCGGAGTCTTCGCCACCGCTGTCCACATCATAACTTTCACTGTCACCAGTATCTTCAGACAGACCTTCCAAAATCTCCTTGGTGATTTTTTCTGTGTTAGTTTTCGACATCGCTATAAGAAACCCCAAGTTCTTCTCTTCATCAAGACTCAGCTTCATCTCAGCAGCAGCCTTCTTAACAGCTTCAGACATCTTCGGAAACGCTAGAAAAAACTGTTTTCAAATCCGAAGCTTCAAAGCTAAAAGCTTAGCAAATCACAGTGCACAAGAGCTAAAAATTGAGTAAGCGGGAGTGGTTGGCCAGAAAGCGTGCAAAATGAGTTTGTGGTATGGCCGTATTTATATGCTCGGTGCATTGAAAGCTGAAAGACCCCACTTGTCATCGAATGTTGCTATTCTAGCAAAGGGAAGGTGTTTTTTCGGACCTTCGGCGTAAAGCCTTCGTCCATATCGCAATCTAAATTTATTATTTCAAACAAATTAATATTGCGAGGGGCTACTGTTGGGGACCTTCGGCGTCCGAAGGTCCTCAAAAACAGGATTTAACAGTATTTCTGTAGTACAATGTGTGAACAGGTACCTTCGGACTAAAGTCGGCATTGCAGTAAACCGGAGTAATACGAAGGTTGATCAGAGCCGAAGGTGCGAGCAGGAAAGCTTCGGCGTAACAGCAAAGAGTGGAACCGACTTAAAGATGAAAAGGCTATTCAGACCTCGATAGACTACTATATAGTTATTATCAAATGTAAAGGGCATGAATGTAATTTTGCAAGGGCTGTGTCCCGTGTCTATAAATAGGTGAACAGTATCCCCGTACTGTTCACGCTGACTTGGCATTCGCTTTTTGCGTCACACTCGTATTGTCATTTCCTTCCGATTGAAGGTACACTTGTAGTTCAATAATATTTTTGTTTATGCTCAATAATAATAAATGATTGTTCATGTTTTCTTCTACATTCTTCATATTTCATCCTTCGTCATTGCTTGATGAATTTATGAAGGTATGTCCTTCATAACCTTCGTCCGCAAGTCATTACGTCCTAAGGGAAATAATGCTTCGGAGGACGAAGGACATTAACGATTAACATTTTCTATGTTGCCTTGTTCTTAACTCTTAGCATTTGAGAACGAGTCCCCAACACTTGTGGTCCGTGTAGATATCACACTTCTGCCCATAAAGATAATGCCTCCAGGTCTTCAATGCATGAACCACGACTGCTAACTCTAGATCATGAGTAGGATAGTTCTTCTCATGAATCTTCAACTGTCGGGACGAGTATGCCACTACTCTCCCTTCCTGCATCAACACACATCCCAGTCTGGTGTACTAAGCATCGCAATACACTGAGAATGGCTTGTGATCATCTAGCAGAATCAGTACTTGTGTCATTGTCAACTTCTCCTTCAATGTCTCAAAGGACTTCTAGCATGCTGGGGTCCACTTGAACTCAACCTTCTTTGCCAGCAAGGCTGTTAGTGGCCTGGCGATCTTGGAGAAACCTTTAATGAAACGCCGATAATAACTAGCCATTCTGATGAAACTCTTGATTCCTTGGACATCTTTTGGTGCTTTCCAGTCCAAGATAGCTGTTACCTTCTTCGGATCTACAGCCAATCCCTCTCGGTTTATAATGTGACCCAAGAATAGGACTTCACTAATCTAGAACTCGCACTTGCTAAGCTTGGCATACAGCTGACAATCTCGTAGCCTCTGAAGTACTTTCCTCAAATGCTCCTCATGCTCTTGCTCATTCTGGGAATATACAATAATATCATCAATGAACACCACTACGAACTTGTCGAGGTAGTCCATGAACACACTGTTCATCAGGTACATGAAGTAAGCTGGCGCAGTCGTCAATCCAAATGACATAACCATGAACTCATATAGTCCATACTTAGTGATGAATGTTGTCTTCGGTATATCTGCAGGTCGGATCCTGAGCTGATGGTAACCTGACCTCGGATCTATCTTTGAGAACATAGTGGCTCCTCTCAACTGATCAAATAGGTCTTCAATTCGAGGCAGAGGGTACTTGTTCTTGACAGTGACTTCATTCAAAGCTCTGTAATTGATGCACATCCTCTTCGTGCCATCCTTCTTCTCCACAAATAACACTAGGGCTGCCCAAGGTGAGGTACTTGGTCTGATGTAGCCTTTCTCTAACAACTCATCAATCTGCTTCTTGAGTTCCACCAACTCTGGTCCGGACACTCGATAAGCTCTCTTGGAAGTAGGGGCGGTGCCTAGGATAAGCTCTATGGCAAATTCAACTTTCCTTTCAGGTGGCATGCCTGGTAACTCTTCAGGGAATACATCAGGGAATTCTGACACAATCCTAATTGCCTCAATCAGATTGGACTCCTTGTCATCTACTGATAAATGGTGACAAGCTCCTTCTTCTAGTTTAGGTAAGTACAGCTTGGTTACTACTTCCTTTCTGGATGGGGACACCAACTTAACTGTTCTCTTGTCACAACTGATAGTGGCTTGATTTCTGTGTAGCCAATTCATCCCTAGGATGAGATCTAACCCTTGGGTTCCCATGACTACTAGGCTAGCGGGGAAGGCTATCCCCCTTATTTCAATCCTTAGATTTAGACAAATCCTATCGGACTGAACTTTTCCCCCAACTGAATTAACTCTCAAAGGTGGGATCATTGGTTCTATGGGGATGTTATGTGATTCTACCCAAGATGCAGAAACAAAAGAATGTGTGGCACCAGTATCAAATAGTACTTTGCTGGGTAGGATTCGACTGGAAACATACCTACTGCCATGTCCTGAGCCTCCTGGATTGCTTCGGCCTCTAGGTGATTCACCTTCCCACGGTTGTAGGCCTAACCACGGACTCCTGGTGCTTGCTGTGGTGCTCCTTGTCTTGCTGGGGCATTGACTGCTGGCGGTTGCTGGGCTGCTTTCTTTGGACAATTCTTCGCCCAGTGATTTTGTTCTCCATAGTAGAAGCATGCATGGCCTCCTACTTGTGCTGGGGCTACTTGGCCATTCTGGTTGGTTGTGGGGGCAGGAATTCGAGCTGCCTGGTTGTTCTGACGTTGGTACTGATTTCCTCCTGGCTTAGTGTTTTGATGGTACTGCTGCTGCTGTTGCTGAGGAAACTGCCTCTGGTACTGGTGCTGGTGCTGACGCTGATGCTGGTGCTGGTGCTGGTGCTAGTGGCCTTACTTGAATTGATGTGGCTAGTTGCCTGAGTAGCGGGGACGACTGCTACTCCCGGCCTAAGGTCCACCAATCTTGCGCTTCCTATCCTCCATCTCCCGACGCTTACTTTCAGTCATGATTGCTCTGTCGATCAAATGCTGGAAGGTGGGGAAAGTGTGGTTCATCAGCTGATAATGGAGGGGATCAACCAATCCTCTTAGAAAGCGGTACTGCCTCTTGGCATCTGTGTTGACGTCTTCTGGGGCGTAACGTGACAGCTGTAAAAACTTATCCCTGTATTCACTAACGGACAAGGGACCTTGCTTCAGGGCGAGAAACTCCTACTTCCTCACTATCATCAGTCCCTCGAGCACATGGTAGCACATGGTAGCAACGGAAGTTGATAAACACAGTACATCTCCCCAAAGGAAGGGTGACTAACAAAACCAAATCAAAGAACCTTTGCAACCAACCTCGGCAGAGCAAGTACTGTGCCTGGACCCCATTGACGGCCCTAGGCGAAGCCAACTACTCATCTGGTTCCTCTAATTAATCAGCTAAGGGCATCCCATTCCACCCTCATGGTTGCACTGTTATCCCGGGTTGTCACTCCCCAAACAGGTCCTTACGGAGAGGTACTCAGAAAAGAGCCTGAGCCCCTAAAGTAATCACAAGGACCCCATCGGTATAACATCATCGTATCATAAAAGATCACATCATGTTCATTGATTAAGTTTAAGCAAAAGCATAAGCTAACCATGATTAACCCAAAAAGATAAACAAGAGTAAGGGAAATACAAACTAGTCAATCCTTAGGTTTCAATAGAGTAATGCGGGACAGTGAATTATAAAGTAGAGTAGGACATGATAGGTCTGAGGACACTTGCCTTTACCAGGTTGTTGCTCAGAGGGATCTTCGGCAACACACTCACGAACCATGAGCTGCTCGTTGTCTAAGTAAAGCGAGCATACATTCAATACATTTGGAAGGTAAAAATGAACATCACATAACACATGTACAAATATTGGCACACAACTCAAGAAGGTATAGTATTAAGTATAGAGGAATGAGGTCAAGTTATAAAAATGGACTAATCCTAATTGGGGAATTGATTACTCTCTAAATGTTTGGAACATAGCTCAAAAAGGTTAAGTAGTGATTAAAACAAATGAAAGCTAGAATTATAAGATAAACTACTCTCATTTAGAAATTTGATTATCTTTTAAGTATTATCCATAATTACATTCCAAATTCTATTTATGTCATTAAGGCCTAGAGGATAAGCCAAAAATAAATCCAAGTAATGCATAGCACTAATCTCACAAGATTGAATATACTTTATTCATAGGGTTCTCCTTTTATTTATTTCATTAAATAAATAAATCAACATATACTTTAGATGAAATATGAAATTAGGGCTAAATCTGTGATTAAATGAAAGTCTAGGGGTCTAATTAAAACAAACCAGGGACCTATGCGCTAAAACAGAGGATGGCGGGTTGATTTCCTAAAACTAGGGGGATTCTTAAGCAAAACAGCCACGCGAAGGGGTATCGGGCTCCCTCAACCGTTGGATCAGAAACCGACGGTTGAGATTAGATCGTGTGGGCGCACGCGGGGGCGCAGGCGCGCAGGCGTGGCTAACAAGCGAGGCCAGGGGCGTCAGCGGCAGAGGGGGAGGGCGCACTGACCGAGCGAGCCCAGCGCCAGAGGACTTAGGCGCTGACAGGCGGTCCAGGGCGTCAGGGCACGCGTGCACGAAGCGTTATCCGTGGTCCGAGCCATTAGATCTGAATCGGACAGAGGGGACCAGACCAGGGGGAAACTGACGGCTGCGGGCGGCGCCGGTCCTCTCCATGGCGGTGAGGTCGCCGGAGTTGAGCAGAGAGGGAGAGGGCACCACGGCGAACTCAATGGCGGGGAAGAGGCCATGAATCCACGGACAGAGAAGGGTGAACGGTGGTGAGAAGGTCTCGGGCGGGTCGGAGTAACTCTGGTGAGCCATTCCGGCCACGGGGAGGGGACTTAAGGCGCGCCAAGGCCTGGGCTAGCTTCAGCAGAGGCAGGGGTGACTGAAAGGGAAATGTGCCCTTGGGCCATTTCTAAGTATTTGGGTGATTGAGTGCCAACACAAGTGCTTAATTGTTAATCTATGCCAATTGATGGACAAAGTGCAAATCAAGAGTAAAGGTATGTTTCTAAGACTTAGTACATTGTTTTGAGAACTAATGTATTGTGTCTAAGTGCTGGAAACAGGAGAAATCAATTTGGAGATGACTTGGCTCTTTCAGCCAAAGTGTGCACAGTCTGGGTGCACCGGACTGTCCGGTGGTGCACCGGACAGTGTCCGCTACGCCAGGCTGGCTCTAGCGAACTTGCTGCTCTCGGGACTTCGACGACGGTGTACGGCTATAAATCACCGGACTGTCCGGTGGTGCACTGGACTGTCCGGTGAGCCATTCATAGGCAAAGTCGTCGCTCTCGGGAAGTGATTAACGGCGTATGGCTATAAATCACCGGACTGTCCGGTGGTGCACCGGACTGTCCGGTGAGCCAATGGTCAGCCGGGCCAACGGTCGGCCGGGGATTCCGCGCGTGACGCGTGGCCGAGCCAACGGTCATAATGGGGCACCGGACTGTCCGGTGTGCACCGGACAGTGTCCGGTGCGCCAACGGCTCTACATCTGCAACGGTCGGCTTCGTCAAATAAAGAAAGAAATCCGCACTGGACAGTGTCCGGTGGTGCACCAGACTGTCCGGTGCGCCAGGCGACAGAAGGCAAGATTTGCCTTCCTGGAATGCTCTCAACGGCTCCTAGCTGCCTTAGGCTATAAAAGGGACCCCTAGGCGCATGGAGGAGAAGACCAAGCATCCCTTGAGCATTGTTGATCACTCACACTTCATTCTTGCGCACTTGTTCGACATTCTTAGTGATTTGAGCTCCGTTCTAGTGAGAACCTCGTGATATTCTTTTGAGCTCAAGTCTGGGTCTTGTGTGTGCGTATTTGCTGTGATTTTGTGTCTCGTGTGAGTTGCTCATCCCTCCCTTACTCCGTGCTTCTTTGTGAACATCAAAGTGTAAGGGCGAGAGGCTCCAAGTTGTGGAGATTCCTCGCGAGCGGGATATAGTAAACAAAGCAAAACACTGTGGTATTCAAGTGGGTCTTTGGACCGCTTGAGAGGGGTTGATTGCAACCCTCGTCCGTTGGGATGCCACAACGTGGAGTAGGCAAGTTTTGTACTTGGCCGAACCACGGGATAAACCACTGTGTCTATCTGTGTTGATCCTCTTGTGGTTGTGGTGTTTTGCAAGAACTCCTCTCTAGCCACTTGGCCTTATTGTGCTAACGCTTAATCAAGTTTTTGTGGCTTTAAGTTTAAGTTTTTATAGGATCACCTATTCACCCCCTCTAGGTGCTCTCAATTGGTATCAGAGCCGTTCTCTTCACGAAGGGACTAATCGCCCGAAGAGATGGATCCTAAGGGCAAGGGGATTGTGATCAATGATAAGGAGAAGGAGTCCGTCGTCAACGAGCCGAAAGATGACAAGCATACTGACTTGGGCTCGGGCCACAAAAGAAAAGACGAGAAGAAGAAGAAAACTAGGCGCATCAAGGAGATAGTCTACTACGACAGCGACGAATCTTCCTCTTCCCAAAAGGACGACGACAACGACTACGAGAAAAAGAAAACGGTCAATTTGAACTTTTCTTTCGATTACTCTCGTATTCCGCAAAGTACAAATGCTCATTTGCTCTCCATTCCACTTGGTAAACCTCCTCACTTTGATGGAGAGGACTACGGATTTTGGAGCCACAAAATGCGTAGTCACTTGTTCTCTCTCCATCCAAGCATATGGGAGATAGTCGAAAGTGGAATGAAATTTGATAGTACTGATAGTCCCATGTTTATAAATGAGCAAATTCACAAAAATGCACAAGCTACTACTGTTCTTCTAGCCTCATTGTGCAGGGATGAATATCATAAAGTGAGCGGCTTGGACAACGCCAAGCAGATTTGGGACACCCTCAAGATCTCACATGAGGGAAATGACGTCACCATGCTCACCAAGATGGAGTTGGTGGAGGGCGAACTTGGGAGATTCGCGATGATCAAGGGCGAGGAACCAACCCAAACATACAACCAGCTCAAGACCCTCATCAACAAAATAAGGAGCTATGGAAGCACGCGATGGACGGACCACGACGTCGTCCGCCTAATGCTAAGGTCTTTTACTGTCCTTGATCCACATCTTGTGAACAATATTCGTGAGAATCCTAGGTACACCAAGATGACGCCCGAGGAGGTACTTGGAAAGTTCGTAAGCGGGCGGATGATGATCAAGGAGGCTAGATACGTTGATGATGCGTTGAATGGCCCAATCCAAGAGCCTCAAACCATTGCTCTCAAAGCAACGAGGAGCAAGGAGGCGCTACCTAGCAAGGTGGCGCAAGTGGAGGCGGCCGGGCTTAATGATGAAGAAATGGCCCTCATCATCAAGCGTTTCAAGAAGGCGCTAAAGGGTCGCAAGGAGCATCCCAACAAGACCAAGACAAAGGGGAAGCGATCATGCTTCAAATGTGGTAAGATTGGTCATTTTATCGCTAATTGTCCCGATAATGTGAGTGACCAGGAACAAGGGAACAAGAGAGAAAAGAAGAAGGCATACAAGAAGGCTAAGGGCGAGGCACACCTTGGCAAGGAGTGGGACTCGGATTGTTCGTCGTCCGACTCCGACAACGAAGGACTCGCCGCAACCGCCTTCAACAAGTCATCCCTCTTCCCAAACGAGCATCACACTTGCCTCATGGCAAGAGAAAAGAAGGTAAGCACTCGTGATACTAGTACTTACGCTTCCTCAAGTGATGAAGAATCTAGCGATGATGAAATAGACTATTCATGCTTATTCAAGGGCTTAGATAGAACTAAAGTTGATAAGATTAATGAATTGATTGATGCCTTGAATGATAAGAATAGATTATTAGAGAAGCAAGAGGACCTTTTATATGAAGAACATGATAAGTTTGTAGAGGTTCAAAAATCCCTTGCTTTAGAAATTAAACGGAATGAAATGCTTTCTTGTGAATTGTCTACATGCCATGACTCTATTTCTAGCTTAAAGTGCATAAATGATGATTTGAATGCTAAGTTAGAAATAGCTAATAAATCAACATCTTGTGTAGAACATGTTATAATTTGCAATAGGTGTAAAGATTTTAATGTTGATGCTTGTAGTGAACACTTAGTCTCAATTTCTAAATTGAACGATGAATTGGCTAGTCTTAATGCCCAACTTAAGACTAGCAAGAGTGAATTTGACAAACTAAAATTTGCAAGGGATGCCTACATGGTTGGTAGACACCCCTCAATTAAGGATGGTCTTGGCTTCAAGAGGGAAGTCAAGAACTTAACAAGCCATAAGGCTTCCGTCTTCGCCAAGGAGAAAGGGAAGGCCCCTATGGCTAGTAGTGCTAAAAAGAATCATGCTTTCATGTACCATGATAGGAGACATTCTAGAAATGCGTATAGAAGTTATGATGCTGTTGATTCTCATTCCATGTTTGCTTCTAGTTCTTCTATTATGCATGATAGAAATTTAGCTAGGAAAAATGCTATGCCTAGAAGAAATATTGTTCACGTTCCTAGGAAAGTAAACAATGAACCTTCTACAATTTTTCATACTTGCAATGCTTCCTTTGCTATTTGTAGAAAGGATAAGAAGGTAATTGCTAGGAAGTTAGGGGCAAGATGCAAGGGAGATAAAACTTGTATTTGGGTCCCTAAGACCATTATGACTAACCTTGTAGGACCCAACAAGAGTTGGGTACCTAAAACCCAAGCCTAAATTTGCCTTGCAGGTTTATGCATCCAGGGGTACAAGCTGGATTATCGACATCGGATGCACAAACCACATGACGGGGGAGAAGAAGATGTTCACCTCCTACGTCAAGAACAAGGATTCCCAAGATTCAATCATTTTCGGTGATGGGAACCAAGGCAAGGTGAAAGGGTTAGGAAAGATTGCTATTTCATCCGAGCACTTCATTTCTAATGTGTTTTTAGTTGAGTCGCTTGGATATAATTTGTTATCTGTAAGTCAACTTTGTAATATGGGATATAATTGCTTGTTCACAAATATAGATGTGTCTGTCTTTAGAAGATGTGATGGTTCACTAGCCTTTAAGGGTGTACTAGACGACAAACTTTATTTAGTTGATTTTGCAAAAGAGGAGGCCAGTCTAGATGCATGCTTAATTGCTAAGACTTGCATGGACTGGCTGTGGCATCGCCGTCTAGCACATGTGGGGATGAAGAACCTTCACAAACTTCTAAAGGGAGAACACGTGATAGGTCTAACTAATGTGCATTTCGAAAAAGATAGACCTTATGCAGCTTGTCAAGCAGGTAAACAAGTGGGAAGTGCTCATCACATCAAGAACGTGATGACTACATCAAGACCTCTGGAGCTACTGCATATGGACCTCTTCGGACCCGTCGCCTACCTAAGCATCGGGGAAGTAAGTATGGTTTTGTAATTGTTGATGATTTTTCTCGCTTCACTTGGGTATTCTTTTTGCAGGATAAATCTGAAACCCAAGGGACCCTCAAGCGCTTCCTAAGGAGAGCTCAAAATGAGTTTGAGCTCAAGGTGAAGAAGATAAGGAGCGACAACGGGTCCGAGTTCAAGAACCTTCAAGTGGAGGAGTACCTTGAGGAGGAAGGGATCAAGCACGAGTTCTCCACTCCCTACACACCACAGCAAAATGGTGTGGTAGAGAGGAAGAACAGGACGCTCAAAGACATGGCGAGGACGATGCTTGGAGAGTTCAAGACCCCCGAGCGATTTTGGTCGGAAGCCGTGAATACGGCTTGCCACGCCATCAACCGGGTCTACCTTCACCGCCTCCTCAAGAAGACTTCATATGAGCTTCTAACCAGTAACAAACCCAATGTGTCTTACTTTCGTGTATTTGGGAGAAAATGTTACATTCTAGTAAAAAAAGGTAGAAATTCTAAGTTTGCTCCCAAAGCTGTAGAAGGGTTTTTATTAGGTTATGACTCAAATACAAAGGCGTATAGAGTCTTCAACAAATCATCTGGTTTGGTTGAAGTCTCTAGCGACGTTGTATTTGATGAGACTAATGGCTCTCCAAGAGAGCAAGTTGTTGATCTTGATGATGTAGATGAAGGCGACGTTCCAGCGGCCTCAACACGCACCATGGCGATTGGCGATGTGCGACCACAGGAACTCGAGGAGCAAGATCAACCGTCTTCCTCAACAATGGTGCATCCCCCAACTCAAGACGATGAACAGGTTCATCAAGAAGAGGCGTGTGATCAAGGGGGAGCACAAGATGATCATGTGATGGAGGAAGAAGCACAACCGGCACCTCCAACCCAAGTTCGAGCGACGATTCAAAGGAATCATCCCGTCGACCAAATTTTGGGTGACATTAGCAAGGGAGTAACTACTCGTTCTAGATTAGTTAATTTTTGTGAGCATTACTCCTTTGTCTCTTCTATTGAGCCTTTCAGGGTAGAAGAGGCCTTGCTAGATCCGGACTGGGTGTTGGCCATGCAGGAAGAGCTCAACAATTTCAAAAGAAATGAAGTTTGGACACTGGTGCCGCGTCCCAAGCAAAATGCTGTGGGAACCAAGTGGGTGTTCCGCAACAAACAGGACGAGCACGGGGTGGTGACAAGGAACAAGGCTCGACTTGTGGCAAAAGGTTATGCCCAAGTCGCAAGTTTGGACTTTGAGGAGACTTTTGCTCCTGTGGCTAGGCTAGAGTCCATTCGTATTTTGCTAGCATATGTCGCTCACCCTTATTTCAGATTGTTCCAAATGGACGTGAAGAGCGCTTTCCTCAACGGGCCAATCAAGGAGGAGGTGTACGTGGAGCAACCCCCTGGCTTCGAGGATGAACGGTACCCCGACCACATATGTAAGCTTTATAAGGCGCTCTATGGACTTAAGCAAGCCCCAAGAGCATGGTATGAATGCCTTAGAGACTTTTTAATTGCTAATGCTTTCAAGGTTGGGAAAGCCGATCCGACTTTATTCACTAAGACTTGTGATGGTGACTTATTTGTGTGCCAAATTTATGTCGATGACATAATATTTGGTTCTACTAACCAAAAGTCTTGTGAAGAGTTTAGCAGGGTGATGACGCAGAAATTCGAGATGTCGATGATGGGCGAGTTGAACTACTTCCTTGGGTTCCAAGTGAAGCAACTCAAGGACGGCACCTTCATCTACCAAACGAAGTACACGCAAGACTTGCTAAAGCGGTTTGGGATGAAGGACACCAAGCCCGCAAAGACTCCGATGGGAACTGACGGACACGTCGACCTCAACAAAGGAGGTAAGTCCGTTGATCAAAAAGCATACCGGTCCATGATAGGTTCTTTGCTTTATTTATGCGCCAGTAGACCGGATATTATGCTTAGTGTATGCATGTGTGCTAGATTTCAATCTGATCCAAGGGAGTGTCACTTAGTGGCTGTGAAGCGAATTCTTAGATATTTAGTCGCTACGCCTTGCTTCGGGATCTGGTATCCAAAGGGGTCTACCTTTGACTTAATTGGATATTCAGACTCCAACTATGCTGGATGTAAGGTCGATAGGAAGAGTACATCAGGGACGTGCCAATTCTTAGGAAGGTCCCTGGTGTCGTGGAGCTCTAAGAAACAAACCTCTGTTGCCCTATCCACTGCTGAGGCCGAGTATGTTGCCGCAGGACAGTGTTGCGCGCAAGTACTTTGGATGAGGCAAACCCTTCGGGACTTTGGCTACAATCTGAGCAAAGACCCACTCCTATGTGATAATGAGAGTGCTATCCGCATAGCGGATAATCCTGTTGAGCACAGCCACACAAAGCAAATTGACATCCGGCATCACTTTTTGAGAGACCACCAGCAAAAGGAAGATATCGAAGTGTTTTATATTAGCACCGAGAACCAGCTAGCCGATATCTTTACCAAGCTGTTAGATGAGAAGACCTTTTGTAGGCTGCGTAGTGAGCTAAATGTCTTAGATTCGCGAAACATGGATTGATTTATAGCATACATGTGTTTATGCCTTTGATCATGTTCCTTATGCATTTTGTTGTTTACTTATGGTGCTCAAGTTGTACAAACACTCCCCGGACCTCACAAGTCCATTTGCATGTGATGCACATATTTAGGTGGAGACGTGCTACAACTTGACCCTTTGAGACTAACCATGTGCTTGAGTTTTCTTAATTTAGTCTCAAAGGAGGTTTGAAAGGGAAAAGGTGGACTTGGACCATGCAAGACTTCCAATGCACTCCGATGAGAGGGTAGCTTATTCCAAGTTCATCTTCATGCTCTTATTGCCTTGGTACTCTTACTTGAAGATTTTGGTGAGGAAATGGGGTTTAAAGGGCCAAGATTGATCCCGTTTTGGTGCTTGATGCCAAAGGGGGAGAAAATAAGGCCAAAGCAATAAATGGATCAGCTACCACTTGAGAATTTTGAAAATAGTAGAATAGAGCTTTTGGTTTGTCAAAACTCTTTTGTTGTCTCTTTTGTCAAAAGTTGGCCTCTTGTGGTAAGAATAGTTGATTATGGGAAAAAGGGGGAGTTTTTGAAATCTTTGATCAATTTCTCTTGGAACAACTCTCTTTATGTCTCTACAATTGTGTTTGAATTAGAGATAGGAAATTGAGTTTGATTTGCAAAAACAAACCAAGTGGTGGCAAAGAATGATCCATATATGCCAATTTTGAATCAAAACAATAATGAGTTCTCATTTGTATTGATGTTGCACTTCTTTTAGTTGCTTTTTGTTGTGTTGGCATAAATAACCAAAAAGGGGGAGATTGAAAGGGAAATGTGCCCTTGGGCCATTTCTAAGTATTTTGGTGATTGAGTGCCAACACAAGTGCTTAATTGTTAATCTATGCCAATTGATGGACAAAGTGCAAATCAAGAGTAAAGGTATGTTTCTAAGACTTAGTACATTGTTTTGAGAACTAATGTATTGTCTAAGTGCTGGAAACAAGAGAAATCAATTTGGAGATGACTTGGCTCTTTCAGCCAAAGTCTGCTCAGTCTGGGTGCACCGGACAGTGTCCGGTGCGCCAGGCTGGCTCTGGCGAACTTGCTGCTATAAATCACCGGACTGTCCGGTGTACGGCTATAAATCACCGGACTGTCCGGTGGTGCACCAGACTGTCCGGTGAGCCATTCACACGCGAAGTCGTCGCTCTCGGGAAGTGATTAACGGCGTACGGCTATAAATCACCGGACTGTCCGGTGGTGCACCGGACTGTCCGGTGAGCCAACGGTCAGCCGGGCCAACGGTCGGCCGGGGATTCCGCGCGTGACGCGTGGCCGAGCCAATGGTCACAATGGGGCACCGGACAGTGTCCGGTGCGCCAACGGCTCTACATCTGCAACGGTCGGCTTCACCAAATAAGGAAAGAAATCCGCACCGAACAGTGTCCGGTGGTGCACCGGACTGTCCGGTGCGCCAGGCGACAGAAGGCAAGATTTGCCTTCCTGGAATGCTCTCAACGGCTCCTAGCTGCCTTGGGGCTATAAAAGGGACCCCTAGGCGCATGGAGGAGAAGACCAAGCATCCCTTGAGCATTGTTGATCACTCACACTTCATTCTTGCGCACTTGTTCGACATTCTTAGTGATTTGAGCTCCGTTCTAGTGAGAACCTCGTGATATTCTTTTGAGCTCAAGTCTGGGTCTTGTGTGTGCGTATTTGCTGTGATTTTGTGTCTCGTGTGCATTGCTCATCCCTCCCTTACTCCGTGCTTCTTTGTGAACATCAAAGTGTAAGGGCGAGAGGCTCCAAGTTATGGAAATTCCTCGCGAGCGGGATATAGTAAACAAAGCAAAACACTGTGGTATTCAAGTGGGTCTTTGGACCGCTTGAGAGGGGTTGATTGCAACCCTCGTCCGTTGGGACGCCACAACGTGGAGTAGGCAAGTTTTGTACTTGGCCGAACCACGGGATAAACCACTGTGTCTATCTGTGTTGATCCTCTTGTGGTTGTTGTGTTTTGCAAGAACTCCTCTCTAGCCACTTGGCCTTATTGTGCTAATGCTTAATCAAGTTTTTGTGGCTTTAAGTTTAAGTTTTTACAGGATCACCTATTCACCCCCCTCTAGGTGCTCTCAGTGACACAGGGACCTACTCCGGGGAACTAGATCGGGCTAAATCGGCCGGACACCGCGCGAGCACGGTGGACCACCGTGACCGAGCACCGGCGAAGGCGCAATTGGCCGAGCACAGGGCGCAATAATGGAAATTGGGCACGGGGACGGGTGTCTCACCTCGGGGTGGAGCTCGGGGAGGCTTGGAGCAGTCTCCAGTAAGCTGGATGGCCGGGAACACGGGCGCGGGTCTTCGGCGGCGGCTGGCAGCGTGGGCAGAGCGCGAGAGAGGGTGAAGCTGCGCGAAATGAGGTGAGGGGTGTGCACGGGGCACTTGCGGTGCTCTAAGAAGGGAGATGGGCGCGTAGGCGGGCGTCGTGGCCGAGAAATCTGGTGACGTGCGCGAGTGCACACGCGCTGGTCCACGGCGAGTGCGGAGGGGGCGGAACAGACAGGTAGGGTCTACGGCGCAGAGAGAGAAGAAAGGGGCGTGCGGGGCAACGGCTCGGCGACTGGCGGACCAGGCCCGCGAGACAAAGAGAGAGAGGGAGCGCGCGCGCAGAAAACTGGCGCCAACAGGCTGGCCCCACTGGGCAGCGAGCGAGGGAGGGAGGGAGGGCACGCGTGAGGGAGAACTGCCGCTGACAGGCGGGGTCCGCCTGTCAGACGGCGCGGGCGCGCGGCCTGGCTGGGCCGACTGGGCTGGTTTGGGCTGCTTTCTCCTTTTCTTTTTCTCTGAATTTTCTAATTCCTTTTTCATTTCTTTTTCTATTGGGTTTTTCAAATCCAAATTCAAACTAGGTTTCAAATTCAAATAAATTCAAACTTGTGCAACACTTCAAAGAATATTTTAAACTCAGCATGATGCAACATGTCATGACTCATAAGGTTTTGGCAAAAATAAATAATTAACCTCCACTAGTTTAGGCTATCTCTAATCAAAAAGGAAAAAAGGGAGAATGAATCTAGAGAGAGAGAAAACCTAGAGTGAGAAAAAGAAGAGTAACCCATGATTTTGGGTGATAATTAGAAAGAAATTTTATACCCCCAAAATCAGGGTGTTACACTAGCCATTCACCTCGGCAGTGTTTATGGGTCTGATCAACCCAGACTAGATTGGATACATGGCTTGTGGGTAAAGTTGTACCACCTTTGCAGGGTGTAAAACTGATATGTCAGCCGTGCTCACGGTTAAGAGCAACCTGGACCCTCACATGATAATTGAACTTAAAGATGGAAAATAAATCATGATCTGAGGATCTACCAGTGGTTTGCTTAAGTGATTTCACTTAAGTGTTTTTGATACAATCTTATGCCTTTGATTAATTGTGAAATTTGGGATACACACTTATTAGTAAGACAGGTGTTGCTAGTAAAATATTGACCAACTAAAATGCTTACCGCTTATCTATAGCCTACCTTGTTAACTTGCATTAATTTCTCCCACTTGCTGAGCCCCAACCATAAGTGAGCTCACCCTTGCTAATATTTTGATCAGAGGGTGATGACGAAGACTTCGCAGATGACGTTGATGAGTTTTGAATCTAACGATGCGCCAGTCACCTTCCTATGGAAGAGTGTCCATGTTTAGTTTCGTCATACTTTGATTATGATACTTGTTAAGATACAATGTTCTGGATGATGTAATAAAGTTACTCTACTCTCTTTACGGCTTTATTGCATTGTCTTTTGATATATTACACTTGTGACATCAACATATGTGTGGAAAATGGATCCTGGCTCACAAATGCTATGCGTTCGGTTTTGCCCCTAGAACCGGGTGTGACAGAAGTGGTATCAAAGCTATGCTGACTCTAGGTCGTTAGACTAGTTAGAAATAGAAAGCCTAGTCTGTTCAAAACATGCTAATTTTGTTCTTACAAAATTATTTTATTAACCTTACCTCTTTAAACATCAACTAAGTTGACATTTTCTCTTATAGATGGTTCATACGATTCAAACCACTCGAATCAACACCAACTACATCCCTCCGGCACGGCAAGTTCCTGTCTACCCAGTGGTAGTCGAGGAAATCCCTGTGAATCTCCCTCACATTCGTGTGGTGAACAGAGTCATTCTGGAGGACAGCTCGGAGGAGTTTCTGCCTATGCCCACCCCGTTGGTAGAATCACTAGCCTTCGCAGCTGGATCGTCAGCTTCAGCACTGCCAGCACTAGCAGTCCAAGCCCCTGCTCCTGGAGGCAACGACCCGGACGACTCTGGTGACGACGATGATGACAAAGAAGAAGAAGTAGAAGAAGAAGAAGAGGAGAACATCAACGATGAAGCCAACGATGAATAGCAGGACCACTACGTGGGGTTATGGCCTGTCACTGAACATTACACATCAATGTCCGAGACAGGGCACTTCCCTAACCTGCTGCAGGATGTTCTGCACTCGTTGGGTACCGACGTCCGACTCCTGTATGAGACAAGGCGAGTGTATGAGCTTCCTCGGGCTTGCTACTATATCACTCACATTCATGTCTGGGTGATGGATGCAGGTGATAGAGGGTTCAGGACTCTGTCCGCTCATGAGTCTCTGACGCCGCTATCCACTTACGCTGCTTCGGTCAGTGACGCTACTCGGCGAACTCTATGGTCCCTCAGCCCACCTACCGGTAGCAGCTGTGAGAGCACCTAGAGGGGGGGTGAATTGGTGATCCTGTAAAACTTAAAAACTTAGATCCACAAAAACTTGATTAGGAGTTAGCACAATAATGCCAAGTGGCTAGAGAGGAGTCTTAACAAAACACAATAACCACAAGAGATCAACACAGAGATGGCACAGTGGTTTATCCCGTGGTTCAGCCAAGACCAACGCTTGCCTACTCCACATTGTGGTGTCCCAACGGACGAGGATTGCAATCAACCCCTCTCAAGCGGTCCAAAGACCCACTTGAATACCACGGTGTTTTGCTTTGCTTTTCTATATCCCGTTTGCGAGGAATCTCCACAACTTGGAGTCTCTCGCCCTTACACTTTGATGATCAGAAAGAAGCACGGAGTAAGGGAGAGATGAGCAACTCACACAACACACAAATATCACAGCAAATACGCACACACAAGACCCAGACTTGAGCTCAAGAGACTATCACGAGTTTCTCACTAGAACGGAGCTCAAATCACTAAGAATGTCGAACAAGTGCGCAAGAACGAAGGTACCGTTTGGTTCAAATATTTGTAACGTAATGGGTAAATGATTACGTTAAATCATGTTTGTTTTAGTCCAACCGTAATCAGATGCCGCACTAAAATTTGATACCGGACTATTCAAACTTGTTACCGCCCGTAATCAAGTGTAAACCATTACCATTACCCTTCACGTTACATTTCGCGAACCAAACAGCACCGAAGTGTGAGTGATCAACTATGCTCAAAGAATGCTTGGATGTCTTCTCCATGCGCCAAGGGGTCCCTTTTATAGCCCCAAGGCAGCTAGGAGCCGTTGAGAGCATTGTAGGAAGGCAATTCTTGCCTTCTGTCGACTGGCGCACCGGACAGTCCGGTGCACCACCGGACACTGTCCGGTGCTGATTTCTTTCCTTCTTTGGTGAAGCCGACCGTTGCAGATCCAGAGCCGTTGGCGCACCGGACACTGTTCGGTGCACACCGGACAGTCCGGTGCACCAATGTGATCGTTGGCTCGGCCACGCGTCACGCACGGAATCCTCGGCCGACCGTTGCCCCGGCTGACTGTTGGCTCACCGGACAGTCCGGTGCCTCACCGGACAGTCCGGTGAATTATAGCCGTACGCCGTTGATGGCTTCCCGAGACCGACGACTTCGCCTGTGAACGGCTCACCGGACAGTCCGGTGCACCACCGGACAGTCCGGTGATTTATACCGTACACCGCCGTCGAAGTCCCGAGAGCAGCAAGTTCTCCAGAGCCAGTCTGGCGCACCGGACAGTCCGGTGCACCCAGACTGCGTAGACTTTGGCTGAACAAAGCCATCTCTTTTCCAATTCGATTTCTCCTGTTTCCAGCACTTAGACACAATACATTAGTCCATAAAACAATGTACTAAGTCTAGAAACATACCTTTTGACTTGATTTGCACTTTGTCCACCACTTTGCATAGATTAACACAAAAGCACTTGTGTTGGCACTCAATCACCAAAATACTTAGAAATGGCCAAGGGCACATTTCCCTTTCAATCTCCCCCTTTTTGGTGATTTATGCCAACACAACATAAAGCAACTAGAACAAGTGCAATATCAATGCAAATGAAAACTCAAAATTGTTTTGATTCAAATTTGGCATATATGGATCACTCTTTGCCACCACTTGGTTTGTTTTTGCAAATCAAACTCAATTTCCTATCTCTAAGTCAAACACACTTGTAGAGACATAAAGAGAGTTGTTCCAATAGAAATTGATCACATGTATCAAAAACTCCCCCTATTTCCCGTAATCAACCATTCTCCCCACAAGAGACCAACTTTTGACAAAAAGAGCCAATAAGAGTATTTTGACAAAACAAAAGCTCTATTCTATTATTTTCAAAATTCTCAAGTGGTAGCTGATCCATTTATTGCTTTGGCCTTATTTTCTCCCCCTTTGGCATCAAGCACCAAAACGGGATTAATCTTGGCCCTTGAACCCCATTGCCTCACCAAAGTCTTCAAATAAGAATACAAAGGCAATAAGAGTACATGAGATGAACTTGGAATAAGTTACCCTCTCATCGGAGTGCAGTGGAAGTCTTTCATGGTCCAAGTCCACCTTTTCCCTTTCAAACCTCCTTTGAGACTAAATTAAGAAAACTCAAACACATGGTTAGTCTCAAAGGGTCAAGTTGTAGCACATCTCCCCCTAAATATGTGCATCACTTGCAAATGGACTTGTGAGGTCCGGGGAGTACTTGTACAACTTGAGCACCATAAGTAAACAACAAAATGCATAAGGAACATGATCAAAGGCATAAACACATGTATGCTATAAATCAATCCAAGTTCCGCGAATCTAAGACATTTAGTTCACTACGCAGCCTGCAAAAGGTCTTCTCATCTAAAGGCTTAGTGAAGATATCGGCTAGCTGGTTCTCGGTGCTAACATAAAACACTTTGATATCTCCCTTTTGCTGGTGGTCTCTCAAAAAGTGATGCCGGATGTCAATGTGCTTTGTGGGGCTGTGCTCAACAGGATTGTCCGCTATGCGGATAGCACTCTCATTGTCACATAGGAGTGGGACCTTGCTCAGATTGTAGCCAAAGTCCCTGAGGGTTTGCCTCATCCAAAGTAGTTGCGCGCAACACTGTCCTGCAGCAACATACTCGGCCTCAGCGGTGGATAGGGCAACGGAAGTTTGTTTCTTAGAGTTCCATGACACCTGGGACCTTCCTAAGAATTGGCACGTCCCCGATGTACTCTTCCTATCGACCTTACATCCAGCATAGTCGGAATCTGAATATCCAATCAAGTCAAAGTTAGACCCCTTTGGATACCAGATCCCGAAGCAAGGCGTAGCGACTAAATATCTAATGATTCGCTTCACAGCCACTAAGTGACACTCCCTTGGATCGGATTGAAATCTAGCACACACAGGGGCGGATCCAAGGGGTGGGCAAGGTGGGCCATGGCCCCACCTCAATTTTTTAACCTCTTATACCTAGGTTGAGGTACACAGCAAAATAAACAAACTTTTGTATAGTTAGCATGGACAAATCTAATGAAAATTAGGTTTTGATCTATTTTTCTCTCGTCGCTTCACTGCTCAGTCCACTCTTTACATGAGCCATTTGATTCTCTTCCCTAGAGCAAGCACACTCCCACTCGTGGTTCACTCGCTTCTTCGGTCATCGACTGACCAGTAAGTCGGTGACCTAACCTGCCCGCTGCAACGCACCTTGCCTTCTCATTACTCATCAGCTCGTCGACTTGTCGGGATCCTGCACACAACATTGATATTTTGCCTCCTAGTCCGCACCAGCAGATGAGCAAGTTGTTGGTGGGACCATGGCGTCACATGTACCTCGCTAACTCATTAGGGTCCCACCGCGTTGTCGCAACACGACAATGGCTTTCGCTTGCCGTCACCGTCATCTATTGCTACCTCGCCTCCTGCACTCGCTCCTCCCACCTGTCGTCGTCTCACCAACACCATCTCACGACAAATTCGATGACTCGCTAGAACGACGTGTCGATGCGGCTGCTCCGCCCTAGTGCCTCTATGCCTCGTCCTCAGTCGGTCCACCTATTTTCTCTCTCTAGCTCTCCTTTAGGTAGCCAAAAAGTTTTTTTGGTATTCATATCATTTTAGAACACTAGATATTATCATTTAACATTCATGTTATTATTATTATTAATCTATATTTATGGTCTAGTCTAGTGATTTGTCTCTTGCACTGTTGGCCTCACCTAGAGTTTTGTTCTGTGTCCGCCACTAAGCACACATGCATACGCTAAGCATAATATCCGGTCTACTAGCACATAAATAAAGTAAAGACCCTATCATGGACCGGTATGCGTTTTGATCAACGGACTTACCTCCTTTGTTGAGGTCGGTGTGTCCGTCAGTTCCCATCGGCGTCTTTGCGGGCTTGGCGTCCTTCATCCCAAACCGCTTTAGCAAGTCTTGCGTGTACTTCGTTTGGGAGATGAAGGTGCCATCCTTGAGTTGCTTCACTTGGAACCCAAGGAAGTAGTTCAACTCGCCCATCATCGACATCTCGAATTTCTGCGTCATCACCCTGTTGAACTCTTCACAAGACTTTTGGTTAGTAGAACCAAATATTATGTCATCGACATAAATTTGGCACACAAAAAGATCACCATCGCAAGTCTTAGTGAAAAGAGTTGGATCGGCTTTCCCAACCTTGAAAGCATTAGCAATTAAAAGTCTCTAAGGCATTCATACCATGCTCTTGGGGCTTGCTTAAGTCCATAGAGCTCCTTAGAGAGCTTACACACGTGGTCGGGATACCGTTCATCCTCGAAGCCAGGGGGTTGCTCCACGTACACCTCCTCCTTGATCGGCCCGTTGAGGAAAGCGCTCTTCACATCCATTTGGAACAACCTGAAAGAATGGTGAGCGGCATATGCTAGCAAAATACGAATTGATTCTAGCCTAGCCACAGGAGCGAAAGTCTCCTCAAAGTCCAAACCTGCGACTTGGGCATAACCTTTTGCCACAAGTCGAGCCTTGTTCCTCGTCACCACCCCGTGCTCGTCCTGTTTGTTGCGGAACACCCACTTGGTTCCCACAACGTTTTGCTTGGGACGAGGCACCAGTGTCCAAACTTCATTCCTCTTGAAATTATTGAGCTCCTCTTGCATGGCCAATACCCAGTCCAGATCTAGCAAGGCCTCTTCTACCCTGAAAGGCTCAATAGAAGAGACAAAAGAGTAATGCTCACAAAAATTCACCAATCTAGAGCGAGTAGTTACTCCCTTGCTAATATCACCCAATATTTGGTCGACGGGATGAGTCCTTTGAATCGTCGCTCGAACTTGGGTTGGAGGTGCCTAAGGTGCTTCTTCCTCTTCGACTTGGACATCTTGTGCTCCCCTTGATCACGCGCCTCCACTTGAGGTACCTGTTTGTCATCTTGGGTTGGGGGATTCACCATCATTGAGGAAGAAGGTTTATCTTGCTCTTTTTGCTCCTGAGGCCGCACATCTCCAATCGCCATGGTGCGTATCGCGGCCGTTGGAACGTCTTCTTCATCTACATCATCAAGATCAACAACTTGCTCTCTTGGAGAGCCATTAGTCTCATCAAATACAACGTCGCTAGAGACTTCAACCAAACCCGATGATTTGTTGAAGACTCTATACGCCTTTGTATTTGAGTCATAACCCAACAAAAACCCTTCTACAGCTTTGGGAGCAAACTTAGAATTTCTACTTTTCTTCACTAGAATGTAGCATTTGCTCCCAAATACACGAAAGTAAGATACATTGGGTTTGTTACCGGTTAGCAGCTCATACAAAGTCTTCTTGAGGAGGCGGTGAAGGTAGACCCGGTTGATGGCGTGGCAAGCCGTGTTCATGGCTTCTGACCAAAAGCGCTCGGGGTCTTGAACTCTCCAAGCATCGTCCTTGCCATATCGATGAGCGTCCTGTTCTTCCTCTCTACCACACCATTTTGTTGTGGTGTGTAGGGAGCGGAGAACTCGTGCTTGATCCCTTTCTCCTCAAGATACTCCTCCACTTGAAGGTTCATGAATTCGGACCCGTTGTCGCTCCTTATCTTTTTCACCTTGAGCTCAAACTCATTTTGAGCTCTCCTTAGGAAGCGCTTGAGGGTCCCTTGGGTTTTAGATTTATCCTGCAAAAAGAATACCCAAGTGAAGCGGGAAAAATCATCAACTATAACAAGACCATACTTACTTCCTCCTATACTTAGATAGGCGATGGGTCCGAAGAGGTCCATATGAAGCATCTCCAAGGGTCTTGATGTGGTCATCACATTTTTGGTGTGATGAGAGCTTCCCACCTGTTTGCCTGCTTGACAAGCTGCACAAGGTCTATCTTTTTCGAAATGCACGTTAGTTAGACCTATCACGTGTTCTCCCTTTAGAAGCTTGTGAAGGTTCTTCATCCCCACATGTGCTAAACGGCGATGCCACAGCCAGCCCATGCAAGTCTTAGCAATTAAGCATGCATCTAGACCGGCCTCCTCTTTTGCAAAATCAACTAAATAAAGTTTGCCGTCTAGTACACCCTTAAAAGCTAGTGAACCATCACACCTTCTAAAGACAGACACATCTACATTTGTGAATAAACAATTATATCCCATTTTACAAAGTTGACTAACGGATAACAGATTATATCCAAGCGACTCAACTAAAAACACATTAGAAATAGAGTGCTCGGATGAAATAGCAATCTTCCCTAACCCTTTTACCTTGCCTTGGTTCCCATCACCGAATATGATTGAATCTTGGGAATCCTTGTTCTTGACGTAGGAGGTGAACATCTTCTTCTCCCCCGTCATGTGGTTTGTGCATCCGCTGTCGATAATACAGCTTGAACCCCCGGATGCATAAACCTGCAAGGCAAATTTAGGCTTGGGTCTTAGGTACCCAACTCTTGTTGGGTCCTACAAGGTTAGTCACAATGGTCTTAGGGACCCAAATGCAAGTTTTATCTCCCTTGCATCTTGCCCTAATTTCCTAGCAATTAACTTCTTATCCTTTCTACAAATGGCAAATGAAGCATTGCAAGCATGATATATTGTTGAAGGTTCATTGATTTTCCTAGGAACATTAACAACATTTCTCCTAGGCATATGATGAACAACATTTCTCCAAGACAAATCTCTACCATGCATATAGGAAGAACTAGAAGCAAACATGGCATGAGAATCAAAAGCATCATAACTTCTATAGGCATTCCTAGAATGTCTCCTATCATGATACATGAAAGCATGGTTCTTTTTAGCACTACTAGCCATAGGGGCCTTCCCTTTCTCCTTGGCGGAGATGGGAGCCTTATGGCTTGTTAAGTTCTTGGCTTCCCTCTTGAAGCCAAGTCCATCCTTAATTGAGGGGTGTCTACCAATCGTGTAGGCATCCCTTGCAAATTTTAACTTATCAAATTCACTCTTGCTAGTCTTAAGTTGGGCATTAAGACTAGCTAGTTCATCATTTAACTTTGCAATAGACACTAGGTGTTCACTACAAGCATCAACATTAAAGTCTTTACACCTAGTGCAAATCACAACATGTTCTACACAAGAGTTAGATATATTTGCTACTTCTAGTTTAGCATTTAAATCATTGTTAACATCTTTCAAACTAGAAATTGTCTCATGGCAAGTAGATAGTTCACAAGAAAGCATTTCATTCCTCTTGATTTCTAAAGCAAGGGATTTTTGAGCCTCTACAAACTTATCATGTTCTTCATATAAAAGATCCTCTTGCTTTTCTAATAATCTATTCTTATCATTCAAGGCATCAATTAATTCTTTAATCTTATTAACCTTGGTTCTATCTAGACCCTTGAATAAACAAGAATAATCTATTTCATCATCATCACTAGACTCATCCTCACTTGAAGAAGCATAAGTAGTATTGTCTCGAGTACATACCTTCTTCTCCTTCGCCATGAGGCATGTGTGACGCTCGTTGGGGAAGAGGGATGACTTGTTGAAGGCGGTGGCGGCGAGTCCTTCATTGTCGGAGTCGGATGACGAACAATCCGAGTCCCATTCCTTGCCAAGGTGTGCCTCGCCGGCTCGCCCTTAGCCTTCTTGTATGCCTTCTTCTTCTCCCTCTTGTTCCCTTGTTCCTGGTCACTATCATTATCGGGACAGTTAGCGATAAAATGACCAATCTTACCACATTTGAAGCATGAGCGATTCCCCTTTGTCTTGGTCTTGCTTGGCTGCCCCTTGCGACCCTTTAGCACCGTCTTGAAGCGCTTGATGATGAGGGCCATCTCTTCATCATTGAGCCCTGCCGCCTCAACTTGCGCCACCTTGCTAGGTAGCGCCTCCTTGCTCCTCGTTGCCTTGAGAGCAACGGGTTGAGGCTCATTGATTGGACCATTCAACGTGTCGTCCACGTATCTCGCCTCCTTGATCATCATTCGCCCGCTTACGAACTTCCCAAGAACTTCTTCGGGCGACATCTTGGTGTACCTAGGATTTTCACGAATATTGTTCACCAGATGTGGATCAAGTACAATAAAAGACCTTAGCATTAGGCGAACGACGTCGTGATCCGTCCATCACGTGCTTCCGTAGCTCCTTATCTTGTTGATGAGGGTCTTGAGCCGGTTGTATGATTGGGTTGGCTCCTCTCCCCTTATCATTGCAAATCTCCCAAGCTCGCCCTCCACCAACTCCATTTTGGTGAGCATGGTGACGTCGTTCCCCTCATGTGAGATCCTGAGGGTGTCCCAGATTTGCTTGGCATTGTCCAAGCCGCTCACCTTATTGTACTCTTCCCTGCACAAAGATGCTAAAAGGACAGTAGTAGCTTGTGCATTTTTATGAATTTGTTCATTTATAAACATGGGACTATCCGAGCTATCAAATTTCATTCCACTCTCTACAATCTCCCATATGCTTGGATGGAGAGAGAACAAGTGACTACGCATTTTGTGACTCCAAAATCCGTAGTCCTCCCATCAAAGTGTGGAGGTTTGCCAAGAGGAATGGAAAGCAAATGTGTATTTGAGCTATGCGGAATACGCGAATAATCGAAAGAGAAGTTTGAGTTAACCGTCTTTCTCTTGTCGTAGTTGTTGTCGTCGTTGTCCTTTTGGGAAGAAGTGGACTCGTCGTAGTAGACAATCTCCTTGATGCGTCTTGTCTTCTTCTTCCCGTCTTTTCGTTTGTGGCCCGAGCCCGAGTCGGTAGGCTTGTCGTCTTTCGGCTCGTTGACGAAGGACTCCTTCTCTTTATCATTGATCACAATTCCCTTCCCCTTAGGATCCATCTCTTCGGGCGATTAGTCCCTTTCTTGAAGAGAACGGCTCCGATACCAATTGAGAGCACCTAGAGGGGGGTCAATAGGTGATCCTGTAAACTTAAAAACTTATATCCAAAAAAACTTGATTAGGAGTTAGCACAACAATGCCAAGTGGCTAGAGAGGAGTCTTAACAAAACACAATAACCACAAGAGATCAACACAGAGATGGCACAGTGGTTTATCCCGTGGTTCAGCCAAGACCAACGCTTGCCTACTCCACGTTGTGGCGTCCCAACGGACGAGGATTGCAATCAACCCCTCTCAAGCGGTCCAAAGACCCACTTGAATACCACGGTGTTTTTCTTTGCTTTTCTATATCCCGTTTGCGAGGAATCTCCACAACTTGGAGTCTCTCGCCCTTACACTTTGATGATCACAAAGAAGCATGGAGTAAGGGAGGGATGAGCAACTCACACAAGACACAAATATCATAGCAAATACGCACACACAAGACCCAGACTTGAGCTCAAGAGACTATCACGAGTTTCTCACTAGAACGGAGCTCAAATCACTAAGAATGTCGAACAAGTGCGCAAGAACGAAGTGTGAGTGATCAACTATGCTCAAAGAATGCTTGGATGTCTTCTCCATGCGCCAAGGGGTCCCTTTTATAGCCCCAAGGCAGCTAGAAGCCGTTGAGAGCATTGTAGGAAGGCAATTCTTGCCTTCTGTCGACTGGCGCACCGGACAGTTCGGTGCACCACCGGACACTGTCCGGTGCTGATTTCTTTCCTTCTTTGGCGAAGCCGACCGTTGCAGATCCATAGCCGTTGGCGCACCGGACACTGTCCGGTGCACCAATGTGACTGTTGGCTCGGCCACGCGTCACGCGCGGAATCCTCGGCCGACCGTTGCCCCGGCTAACCGTTGGCTCACCGGACAGTCCGGTGCCTCATCGGACAGTCCGGTGAATTATAGCCGTACGTCGTTGATGGCTTCCCGTGACCAACGACTTCGCCTGTGAATGGCTCACCGGACAATCCGGTGCACCACCGGACAGTCCGGTGATTTATACCATACACCGCCGTCGAAGTCCCGAGAGCAGCAAGTTCGCCAGAGCCAGCCTGGCGCACCGGACAGTCCGGTGCACCCAGACTGCGCAGACTTTGGCTGAACAAAGCCATCTCTTTTCCAATTCGATTTCTCCTGTTTCCAGCACTTAGACACAATACATTAGTCCATAAAACAATGTACTAAGTCTAGAAACATACCTTTTGACTTGATTTGCACTTTGTCCACCACTTTGCATAGATTAACACAAAAGCACTTGCGTTGGCATTCAATCACCAAAATACTTAGAAATGGCCAAGGGCACATTTCCCTTTCAAGCTGCACAACACGAAGTACATGCATCTTCCTCTACGTATTCGTGGAGAAAACCATACCAACATTGTTCCAGGTGGAGCTAGAGAAGATCGCCTCAACACCCAAGCTGGTGTGCTGGCAGGTCTTAACACCGACCTAGATAGTGCTACCCTGGACCTCTCTAGGGTACACTTGGAGATGGATGATGCACACGCAAGGATCGTAGACCTGAAAGCTTAGCTTGATGGAAGGAATCCCCCTGAAGTTCAAGTCCCTGCCATGGCGTTATCCCCTCCCCGCAAGAGGATCCGCTATGGAGAACCAGGATCCATCACCAGGCTGCGTTAGATTCTTCAATTATGTTGTAATAAGTTATTTTTCACGTTAGACCAAAAACACCTTTATATTACTACACCATTAATAATAACAACCATGTGATGGTGTTGTTTGAAATGATTGATTTGGATTTTTGCTTTAGTGCAATGGTCTTATGGAACGATGGCCATAAGAGCATAAAAAATAATAATAATAAATTTCACCTTAATAATAAGCTATTTCCCCTAGAATCTTCTCTACTCCTCACTTACCTCGGGATTGCACTTTCTAACCAACCACATGGTGAACACTCGATTAGGTCCCAATAACCATCAGAACTAGCGTGGTCAGCAGTTGCCACCACCACCACCCAACCCCACTATGGTTCAATTCATCAAAGCGCAGATGCAACTTCTGCAAGGACTCACAGCTTCGGTGCAGCAGATTCGACAAAATCAATAGAACCAACAGTACCAACAACAACAACATGCACCCCAAGCTAGAGACAAGCACTGGGACTTCATGAGTCATCACTCGCCTGCTTTCTCTCATGCAGTAGACCCTTTGGATGCCAATGACTGGCTTAAGGTCATTGGGAAGAAATTGGACATCACCAAGTGCAATGACCGAGAAAAGGTCTTGTATGCTTCAGGAAGACTCGAAGGAGCCGCGTCCGATTGGTGGGATGCCTTCATCGTGGCACATGCCATAACCTAGCAGGAATTTCAGGTGAACTTCTATGCTCACCATATTCCCTCGGGAATAATGAAGCTCAAGAAAAAGGAGTTCCTTTCCCTCACACAAGGGAACATGTCCGTTAGTGAGTATCATGATTGCTTCACCCATCTTTCACGCTACGCCCAGAAGAAGTGGACACTAACGAGAAGCGCCAAGAACGTTTCTTAGAAGGTTTGATTGGGCCTTTAAATTATCAGCTACAGAGCCACAACTTTCCCAACTTTCAGACCTTGCTTAACAAGGCAATTGGCCTTGAAAGCAAAAGTAAAGAGTTGTCGGATCACAGGAGAAAGTACCAAGGGCAGACCAGCAGGAATACCCGTCAAAACAACTCCCAAGGTTCTCAGTTCTGCTCCGGAAATCAGAGTGGAGACAGCAACTACCAGGTACGGTGCTCTGGACAACAAGGTCAGAGAAGCAACCAATACCAAAACCAACAGACAAGCAGCACTCAGACCGGTCAAAGGTCTAGTGGTCAACAACAAAATCGTCAAGGAAGTGTCCCGAACAAACCGGCCAGAAACAACAACACAACTACCCCAGTTCAACCTAATGGCTGTTTCAAGTGTGGCGAACTTGGCCACTATGCCAACAACTGCCCAAGGCGTAATCAACAGACACCCCAAAAGAACACCAACCAGAGGACTGACCAGAACACATCTCCTCGTGGATCTGCAAAGAACAAGACTTCACAGAACCAGAGTAGAGGAAGAGTCAATCTTGTGACAGCGGAATCGGTTCCTGAGGATGCCGACATGGCGTATGGTATGTTTCTTATTAACTCCATACCTGCATCAGTTTTATTTGATTCTGGAGCATCTCACTCCTTTGTAACAAAGTCATTCGTGGAAAAACATAATATACCAAACTATCCCTTGAAGAAGAAACTATTAATTCGATCACCAGGAGGTGAATTTAGAGCCACACGCTCATGCCTTCAGACTAAGATTGAAATTAGAGGCCTAAGCTTTCTAGTAGAGCTGATAATTTTGGAATCGATGTGATACTTGGAATAGACTACTTGACCAAGTATGATGGAATAATATCCTATGCCAAAAGGATGGTTTCATTAACCAGTCCGCAAGGAGAAAGAATTGAAGTCAATGTCAGTATGCCAGCAATAGCAGAGGCAATGGTAAATTAGTTGGAAGAGAAATCTTTGGAGCACATCAGAATAGTGTGTAAATACCCAGACGTATTTCCGGAAGAATTACCAGGTATGCCACCTGATCGTCATATAGAGTTTTCTATTGAACTATTACCTGGAACCGCACCAATTTCAATAAAAGCTTACCGAATGGATGTCAAAGATTTAATTGAACTGAAGAAACAAATAGAAGAATTACTAGAAAAAGGTTTTATTCGCCCCAGTTTGTCTCCATGGGGAGCCCCAGTTCTATTTGTGAAAAAGAAAGATGGTTTAAGGAGAATGTGTGTGGACTATAGAAGCTTGAATGAAGTAACGATTAAGAACAAGTACCTGTTACCTCGGATTGAAGATCTGTTTGATCAGATGAGAGGAGCTAAAGTATTCTCAAAGATAGATCTAAGATTAGGATATCATCAGTTGAATATTCGAACCGAAGATATACCTAAAACAACTTTCACTACAAGATATGGACTATATGAATTTTTAGTCATGTCTTTTGGACTAACTAATGCACCAGCTTACTTTATGAACTTGATGAATAAAGTATTCATGGAATACCTTGACCAGTTTGTGGTGGTATTCATCGACGACATACTAGTATACTCTCATAGTGAAGAAGCACATGAAGATCATCTGAGATTAGTTCTACAGAAACTTCGTGACAATCAGTTGTATGCGAAATTTTCGAAGTGTGATTTTTGGTTGAAAGAAGTTGCTTTCCTAGGTCATATTATCACCAATGGAGGAATCAAGGTAGACCCCAGTAAAATAAGTAAAATACTAAATTGGAAACAACCCACTGATGTGTCCAAGATCAGAAGTTTTCTTGAATTAGCAGGATACTACAGAAGATTTATTGAAGGCTTCTCCAAAATAGTGAAACCCCTTACTTCACTGTTGGACAAAGGTAAAGAGTTTAAGTGGGATAAAGCATGTCAGAAATGTTTCGAGGAATTAAAGGAAAGGCTAACCACTGCACCAGTGTTAATTATGCCTGATATTCATAAAGGATTTGATGTGTATTGCGATGCATCAGATCTAGGACTTGGATGTGTGTTAATGCAAGAAGGAAAAATGATTGCCTATGCTTCAAGGCAGTTACGGAAGCATGAAAAGAATTATCCTACGCATTATTTGGAATTAGCCGCCGTAGTGCACGCGTTGAAGATTTGGAGGCACTACATGATTGGAAACAAGTGTAAAATCTTCACAGATCACAAAAGCTTGAAATACATCTTCACACAGAAAGAACTCAACCTAAGACAGAGAAGATGGCTTGAGTTAATTAAATACTATGATTTGGAAATACAATATCACTCAGGAAAAGCAAATATAGTGGCAGATGCTTTGAGCCGTAAAGGTCAAGTGAACAGCATCACTACTCATTTGATGTCACAGGAATTGTGCTAGGAAATGGAACAACTCAACCTTGGAATGCTCAATAATATGGAAGCAACAGTTATGGAAGTTGAGTCTACTTTAGAAGAAGAAATTCGTAAAGGATAAGAGTCTGATGAGAAAATCAAGGAAATTAAGACACAAATTAGTTTGGGAAAAGCCCCAGATTTCACAGAAGATGAACAAGGCACAGTATGGTTTAAAAAGAGAATCTATGTACCAGAGATCGAGCACCTACGCCAACTTATTTTAAGGGAAGTCCATGATTCGGCTTATTCTATTCACCTTGGAAGTACTAAGATGTACCAGGATCTAAAGGAAAAGTATTGGTGGTACGGTTTGAAAAGAGATGTGGCTACTCATGTTGCACTATGTGACGTGTGTCAAGAGTTAAAGCCAAACACCAAAGACCAACAGGATTGCTACAACCTCTCAAGGTACCGGAATGGAAATGGGAAGAAATCAGTATGGATTTCATAGTTGGATTACCCCGTACTCAGGATGGCTATGATTCAATATGGGTTATAGTGGACAAGTTGACTAAAGTGGCACACTTTATACCTATGAAGACAACCTACTCGGGAGCCTAGTTAGCAGAGTTATACATGTCAAGAATTGTTTGTCTGCATGGAGTACCAAAGAAGATCGTATCAAATTGAGGAACCCAATTTACCTCGCGCTTTTGGAAAAGACTACATGAGTCCATGGATACCAAGCTAAACTTCAGTTCAGCTTATCATCCGCAAACGGATGGGCAAACGGAAAAAACAAACCAAGTGTTGGAAGATATGTTAACAGCTTGCGCTCTAAAGCATGGTAGAAGCTGGGATAAAAGTTTGCCTTATGCAGAATTCTCGTATAACAATAGTTAACAGGCAAGTCTAAAAATGGCACCGTTTGAAGCACTTTATGGATGAAAGTGTAGAACACCACTTTATTGGAATCAGACTGGAGAAAGTCAAGTATTTGGCCTAGAAATTCTCCAAGAAGCAGAAAAGCAAGTATAGATTATCAAAGAGAATTTGAAATCAGCACAGTCGAGACAGAAAAGCTATGCTGATAATAGAAGAAGAGAGTTGATCTTTGAAGTAGGAGACTTTGTATACCTTAAAATTTCACCGATGAGAGGCATGAAAAGATTTAAGGTTAAGGGTAAACTATCTCCTCACTACATTGGCCCGTTCAAAATTTTGGAAAGAAAAGGTGAAGTAGCATACCAGTTAGAGCTACCCGATAGTTTGTCGGATGTGCATGACGTATTTCATGTGTCACAACTTAAGAAATGCTTAAGAGTACCTGAAGAACAATTACCTATGGAAGAACTCAATGTTAAGGAGGATTTGACTTATTCGGAATACCCTATTAGAATTTTGGAAGCATTTTGCAGAATTACATGGAGTGAAGTTATCAACATGTGTAAAGTTATCAACACCACAAAAACCATCAACTAAAAATAATGCATTTAGATTATTAGTGGTAAATATGGTAATGAATTTTTTTCAAGTGTTTGATTTTTATTTGCATTTAGAGTAATTTTGTTTGCTCATATTTGATTTATGGAGTAAAATTTCTTTTATATTGAGAATCCAATTAATTAATATAGAAGTATTGGTCCAAAAATAAATATTTTAGTTATAAATAATTTTGGAATAATTATTATGATTTTTTTGAATTATTTAATATGGCGGAACCACCCAAATTATTCCAGCTTAAGTGCCCAAGTCACATCCTTAAAAGTAGCAACACACTTAAACCGGAATAACCTGTTAGTCCCTCGAATATAGTCCGATAAAGCCACTTACCAAGGATCGAATACCACTAGCTCACTCAAAGGTGAGGCACAGAGAAATGCAATAAAGCATAATACCATAAATTAAGAAAGTATCATTAGTGATTACATTATCGGAGTTTCAAAAATAATAACCATAAATTTTAATGCAGCAGAAATAACTAACGGAGAAAACGAGTAACATGGCGAAGCCTGGCCACGCTACTCCTCCTGGTCCTCTCCTGTGGAAGCAGTCACCCACTCGACCGTCTATCCCGGTGGCGGGGATGAAGGCCAAGTCACACCATCAACTAAATCAAGGAGGTACCTGCAAAAATTATGCCACAAGCAAGGCTGAGTATACTAATACTTGGCTAGACTTACCCGGTGTGAGGAGTCTACTCCTCTACCTCTAGACCATGAAGTTGTTTGGCTGAGGGGTTTGTTTCGCCAAAAGCACTAGCTGAGTCTAAAATCAAGTTTTATCTTTTCAAGTTCTAGGATAATAATTTAGACTAGATGAGCACCTGACTAACCATACATGGTATCAAGCAATTTAGTCAATCAACATCTTTTGCCAGTAACCTCATTTCACTTCTTACTCGATGCAGCAGCATGGATCAAACAATCTCATTAGTTGCGAGAAGCAGACGATTCGAATAGAGTTTTAACCTTGCAAGGTGAACCTAAACACACGACATGTAGGGGCACTCCATCCCCACACACATCAACCGTCCCCATCGATTCCCTAGCAATAGAATAGGGCCCACAACCTTGGCATACAATGCTTCACTAACCTCGGCTGCCGTCGTACAGTGACCGCACTTGTACCCACCATCACTAGCATGGGAGACCACGTCTCAGGTTAGGTGAGGAGAGAAGTCTGCGGGCAGGTTCACTCAGGTACTAGGCTTAACAATTTACCATATTTCTTGGCATGTGTTTGGTACGTTCAAACGCTTGACACATGGTACCACACATTAATCCTTAATCCAATTTCGTCTCGTAGACAACGCATCCCCATGGATCCATGTCCACAGACCATCATCATTATGTTCTCAAAATGGATACAACCAATTCCTGACCTCGCGCGAGTGCTAGAAAAATCACTCGACTTCTACCGAGATCCTGATTTAACATAGCAGCTACTCGACCTAGCTTACTAGTATCCATCTCAAAAGGAATCCTGAGTTCATGCAACTAGGGTTTTAGGCAACTCCTACACTTAAGTGCACAGTACAAGCCTACAAATATTAAGTGCAGTAAAATAGCATATATAACGGTTATGTATAAAACCGGGGCTTGCCTAGAATTCAACACTAGATAGTGTCTACTAGAGGGTACTCGCTTGGTGAGCATCCATTGGTCATATCCATCCTTCTTTGGGTCATCCACCAACTGCATCTTGTGGTTGACACCACATCACTTGCACGATCATCATCTCTCGGTCCTAAATGAGATACAGGATGCATATGTATGAATATGATGAAAGTAGAAAAAGGTATTCAAATACACGGTAGCGAACTAAACACTAATTAGTAAGACACTGCAACAACTATACGCAAGCGCTAGTTATTTATGTCATTGGGCACACGTAAACACTACCACTGGAAAGATGATGACACTTACTATACTTAACCAATGCAATCATGACATCACAAGTATGAGCATTTATTTAATTTGCTACGACTTTTCATTAGTTCTTCTATTAATCACACAAAAGCATCCTAGACAACACAAGTTTAATAGAGGACATAGACATCAATGTCTATGGAACTCCTATATCACAATCAACTAGAGAAAGAAACATATAAAACATGTCACACATTCATTATTAAGCTTATTCATGGCAAGTCTACATTAATCAAGTGCTAACCAAACATTTTTAGCAAAATGGGTGAACTAAACAATCAAATGCGCGCTTGCAGATTTTTGGACAGCAACACAACAGTTATCGTTTCAATCATAACTCTTTAAATATTAATAAAAAAGTAGCAAACTAAGACTTTCTAGAAAGCTTAAAAAATGAACTACAACTTTGGTATTTTTACCTCAACATGATTCAATACTTATCAAGGCCAAAAAGTGCTAACACGACAGCTCTGTCCAGATTTGGACAGATTCAGACTTGCGACTTTAAAATTTATAACTAGAGATTCATGAGCCCAATCCAGGTGATCCCAGATTTATAGAAAGATAATGAAATTTCCAACAGAACATTTATAAACATCTCAAGGTAATTCAATATGCAATTAAGGATAAAAGACACTAGAAGGCTTTGCTGTCCAGATTTGGACAGATTCAGACTTCACACTTCAAACACCTATAACTTAATTTTCAGACCACCCAAAAGAGTGATCCAAGACTTTTTGAAATGCTTAGCAAAAGTATAACATAACTTTTATAATCACCAAGAAGTGATTCTATGTTTAACTAAATCAAACAATACAGTTTTCAAAATCTGTTCTGACAGTGGACATAACACAACAACCATTTTGTAAAATTCATAACTCTTGAACTATCAGGCATATGGTTATGAAATTTTAACACAAGCAAGATAATAAAAGCATCTACAACTTTTGTATAACTACCATGAACTGATTGTAACATTAACTTAAGAAAGCAATGCAATCTCTGAAATCTGTACATAAATTGGACAGATTCAGGTACTGGACTTGTGAGAAACATAACCTCTAAACGATCAAACTTATGGCTGTCAAATTTTAACACAAGCAAGATAATAAAGTTATCTATAACTTTTATATATGACTTTTCTACAGAAAATATAATTTAGTTCATTAAACAAACAGCACGGCGAAAATAGTGTGTGCAGCCCAAAACAGCAACTAATAAATTTTAGCTCCTATTTACTTCAAGAATGACCATATTGTAGAGACTTGAATTACTCTAAGGTGCCGTTTGGTTCATATATTGGTAACGTAATAGGTAACCGATAACATTAAATCATGTTTGTTTAAGTCTAACCGTAATCTATACCACACTATAAATGGATACCGCCTTATTCAAATTTGTTACCGCCGATATTCGAGTGTGAATCATTACCATTACCATTTACGTTACATTTTGTGAACCAAATGGCACCTAATACTTTACCATTTATTAAAGTTAAAACAATCAAAGGAGGACCAATAAGTCGACTTACAAATTTCATCCAAGTCATTTCATCCGCTAGAATTACCACACACCATTAACAACGCCTTCACCACAATAATCATACCCGATATATATGTATATCGATGCGCTCTTCACACAGTAATTTTGCATTTTTACTTAGACATCACATGAACACTACTACTTTTCACCTGCGACTATAACCATGCGCCTTTAGACTACACCAAGAAAATCATCATGACCACGAGCTTAACCAAAGCCATCTAACAAGTCGGCTAACCAGAGCAACGACATAGTCCGCTATACAACATACATGTCGGCTTGTCTATTATTATCAAAATCTGAGACACAACATACACTACAACATTTTTATAAACATACATATTCACACATATATTCTCACATCGACCAAATCATACGAACCGTAAACCACCAATCTCCAACTCGCAACCACCATGCACTTACTTCCCAAATCATGAACACATACATGTTTATCATATGAATAGAGCATTTCAATAATTATCCCAAAATAGCTAACTCCATTACACAACTTGTATCATGAACTGTTGGGGGCCTTCGGCTTCCGAAGGTCCTCAAAAACATGATTTAACAATGTTTCTGGAAGTATAATGCATGAACAGGTACCTTCGAACATGGACTCTTCGGACGAGTCAAAATCGTTGTATGAAGAAACACAAAGAGAACGAAGGATGGAACAGAGCCGAAGCTGTGCGTAAGGAAGCTTCGGCATGATGGCAGAAAAGAGGAAACCGACTTAAAGAGGAAAAGACTATCTAGACCTCGATGGATTACTATAGAGTTATTATCAAAAGCAAAAGACTTGGATGTAATTTTACATGGGCTGCGACCCGTGCCTATAAATAGGTGAACAGTACTCCCGTACTGTTCACGCTGACTTGGCATTCACTTTTGCGTCACACCTGTATTTTTTCCTTCAAGCCGAAGGTATATTTGCAATCTGTTGTCATTTCTATAATAATAAAAATAAAAAGGAGTTAATAATATTTGAATATTTATTTATGTCATTTTTCATACTTTATATGAATCTCTTTTTCATCATTTGTTATACTGATAAAGGTACGTTCTTCATAACCTTCGTGCGAAACCCATTATGTCCTAAGGGAAATAATGCTTTGAGGGACGAAGGACTTTAACATTTAACGATTTCTGTGTTGCCTTGTTCTTAATTCATAGCATTTAAGGACAAGTCCCAAACATGAACCTACTTGATTACTTGAAGCGTTTACTCGGCGTCTTGAACACAACCCTACACTAGGTGCGAAGTGTATCTCGATGAACACATAATGTGCATTGACTCGACTTATAAACATAGAGGAGCGATGACTACTTTAGCATGTCGCCACCTCTCTATCTAAGCCAAAACAATTTCTACCTACACCGACCGAACTTTCGTGTTGAGCACACCTTATATTACCTTGTCTCGCATACAACCATGTTGCGGCGTGTACTCGAGACACTTCTGTTCAATTCAACGCAATCACTACTACAACACACTTCGGCGCACATGCTTGACAACATTTATCAACCAGACGAGTGAAACACCAAACTAATTATTCGCAACTCTCGACCTCAAAACCCCAATCATAGGTCACATAATTTACATTTTCAACCCAATCTAACCTACATCAACGATGAATACATAAAATATAATTATCAAAGACTAGACTTATTAGCCGACTGCGGAAGCCACCAAGCATGCCTTGTGCTTTATTAAATTTTCCACAACTAACACACTACCTAACGACGACACCTTTTAATAATCCATCAATACATTCGCGACCTATCCTTGCAACACACAAAAGAACTATCATAGCCACACATCCATCGAATCCAACAACAAAATAACATATCAGCTCACCATATCAAACCCCGGTCGTGGTCGCTGCTCAGATGGCGTGAAGACGAACGCGCCGTCGAGCACGGGAGACCGAAGTGAAGTCGGAGGAGCACGACGGGAACCGTGGGCGTGGCAAGAGGGAGCACAAGCCACGGAGGGGCTGCTGTGGCTGCTGGTTGGTGCGGCAAAACAGCAAGAACAACGACGTCACGAACATAGCTTGAGCATGGTGTAGAGGGGGTTGCGCCAGCGAGGTTGACGACCAGTTAGGTAGCTCGTCGAGCACCTAGCGGAGCGCGTCACTGCGCGGGACAGCAGGGGAAAACTCGGCTGTAAGGGCCGGCTATGGAATGGACAAGGAGATGGAGCTTGATGATGCGTGCATAGCGAAGTTTGCCGAGCGCGTGCTACAGGGAACGACGACGTCCAGATGGGGCTGCGCAACACATCGAGCACCCGGCGGGCATCACGGCGTGCTGTCCATTGCGCAGCACCCCACCTAGACATTTCGCCGAATGCTTGGCACACGCGCAGTGGTGGCAATGAGACGAAGCAAGGGAAAGTCCCCGGGGCTGCAAGGGAATCCCGGCGGCGAGGGGATGCGCTGTCCCGGCTTGTTGCACCCTTGGGACATTTTGTCGAACGACTTACAAGCACGGCGGCTTATGGGCTTCAGGTAGCAGCACAAGGAGGAAGGGGGCGAGCTGCTACAATGGAGGAAGGTTGTCGACCATGGGGAAGATGCAGGGGTGAGCTCACCAGCTGCTGCTGCTCTATGGTTTGGGCAGAGACAAGGAAGAGAAGAGGGGAGCAGTGGGCATTTGCTGCTGCAACAGGGAGAAAGGAGGGAGGGAGGGGGCGAGCACCACCATTGGAGAGGGAGGGAGCTCAGCCACCATTGTTGTGCTTGAGGATGAAGAAGGGGGAGGAGGGGAGGGCGCCATGGACAGGGAAAAAGTTTCCCGCGCCATGAACAGAGAGGTGGGAGAGTTGTGTGTGAGAGGAAAAATGGGAGAGGAGAGAGTGGCGGCTAGGGGTGGGAAATGGAAAATTTCCAAGCTGAAACATATTTATAGCAGGTAATTAGGGTTAGCTTTTTAGTGGGCTGGGTTGGGCTGGCACAAAACACTTAATCGGGCTGCGCTAGTTATTTCCATTTTATTTTATGTCGTTCGATTAAACACGGATTATCTGAACACTATTTATTACCCTCGTACATAATTTAGTCTGATAACACGCACAACCTGGGTCATGAACTTCAAGCGCATTCTAAATATGACATTATATTTTTATTTTTCGATGAGAGTTCAATTTAGATAGCGATTAAATCGGCTTTGGTTTTTTTTGCGGAGAAGGCGAATCGTGACATTTTAAAATCGCTGCCGGAGTGGGTTTTGAATTTGGTTCAGACACAAAGATACTAGGATGAGTCGAGTAAGAATTAATTAGAGGACGACATACTGAGTATTCTGTTTGAGAGTACGGATCCGGATAAAATAGCCAAACATAGATCAAAGTTCGAGAAATTGGACTGGGGCTCAGATCAAATAACAGCCGTCGAGAGTTTGATTAAATGAGCTTTGGATGAGATTTACAAGTCAAGAATGATTTTCGAGTTTGCATTCGTCTCGAGAAATAAAAGTTTTAACAGGCTCCAAATTTGGCCTCACTCTCTCGAGATCGAATAAAATCAGAGATCGGTTAAACCTTCACACGTAACTTGATAAAAGGAGATAGATACGATCGAGAAATAGAAATTTTTACTAAGCTTCCGAGATTAGGATAAATCTCCCGACATAACACGAAATAGACACCTGAGGTGTCACATTTAAAAATATATTTATTTATATTTTTAAATAGAAAAGAAAAGAAAAAAACCAAAAACCCTAAACCTAACAGGCCATTTCGGCCCATCAAGCCCATCAACCGCTGCTGCCCCTATTCCCTCCCCCTCTCTCACCGACCAGTGGGGCCCACCCGTGGCCCCTCTCCTTCGTCTCCCTCCCGCGCCCGGCCGAGCCACGCCATGCCAGCTCCTCGACGTCTACGCCCGTCCGTTTCCCCGAACCGGAATCCGCCAGCCTCGTTTCCCTCTCTCCCTCCCCCACTTCCCTCTCCTTCAAGCCGGTAACGGCCAAGTTATTGGCCGCCTCCATTGATGGCGTTGATGGCCGACCGTCTCTCTCTCCCCCTCGGCTCTCCCTATCCTCCCCTCTCTCTATAAAACCCGCTCGAGCTGCCTCCTCTCTCCCTACCCGAGCTCCCTACCTCACTCCTTGCGCTCTCTCTCCCTCGCCGAACCGCCGACCACCGGAGCCTCGCCATCCGCGCCCGCTCGCTGTCGAGCCTCGCCATACGCGCCTCGCCCCGCCTAGGCCACGCTCATTCCCTACCCGACCAAGACCACCGTGCCCTGCTACCCTGCTCACCGAGCTCCATCCGTGCGCGTGAGCAAGAGCTCATGGTAGAAGAAGCACATTTTGCATTTTAGTCCCTTCATGTAAATAAAATTAATTCCGAGATTTTCAGTTCAGAAACTATTGAAAAGAGACCTTGATGTATATGCTAAATCGTGAACTAGCCCCTGCAATAATATTTTGACACGAGTATTATTTTATTTTTCAAAAACAAATAATGTCACTATTCACTAACTTGGTGATTTAAATATTAGAAACGTTCACGATTAACTTCGCTTTAGCACATGGAACAATATTTGTTAGTAGTAATTTAAGTATTTTATTGATATAAGAATGTAGAAGAAATACTAGGCCACGTATTTTTGGTCAGATTAAAAATATAGGTTTTACTAGTCATGATTAATGTATTCATATGTATAGCACTTAATTACTTAGAATTAGTAAAATATTTCTTTATGTCAAAATCATCATGATTATATTACTAAAGTCCAATTAGTAGTCTACATTAACTCTTGTAATATTAATGTTAGGTGATTTAGAAATAAACATTTTTAGCTATACGTAAAATTTCTATCTAGAAACAAAAGGATAAAACCCAAAAGTCTATTATTAGTAATAAAAACAATTATTTTCCGTAAAGTTTGTTAAGTCATTTTTATTTACATTATACTAGATAAACTAGCGTCATAGTCACCTACTCATATTTCCACCAATGATAACTCAAAGTAGAAGCCATAGTGGATTAATAAGTATTTATGCTTTGGACGTATTTATGAGTATAGTTGTGTGATGTATGAATGTATATGTAATGGTGAATGATTACCCATGTAATGGTGTATGTTTATTTATTTGGCGTACGTATTCTTTTGTATGTACGATACGCAAATCGATGCTAGAAGTTGACTATGAGGTAGACGAACCAAACACGTTCGATGACGACCCATAGGACACTTTCGAGCAAGGCAAGTGGATTCTCCCTCTGCATTTCTATTTGTACAGAAATAATGCATACAATAATGTTTACTTTTGGATATATATTGCATAATTTGATGGGATTTTCCTAAATAAGGATTTCCTAGAATTACCAACCCTATTCCTTGAATTACCCTGGGATAAATGCTATGCTTAGCAATTTTTGCTATTGCTCAACTTGATAAATATGTTGTCACTCTTTTAAATGATACTATGTTTCGGAAATGAAGTTTTATTATGAGGTTAACCCGATGGTTAAACAAGAACATTTTGTGTTAAATGGAACATGGAGTGACCACCTAGGATAACAGTGTAACCACGAGTGCTATAATGGCTCTGGCTTTGGTAATTAGCTCTATAGACTTAGTGCTTAGCAACCCTACCTAAAAGATGGGCAAGAGGGGTGGCAGTGGTTTGGTGGCAGCTCATGTTAACATGGGTTGGTAGTCTTGGCTAAGTTACCTCACCCAAAGAGCCATCAATACTGACGTGGAAACCTTAGCAGGTGACTTTGTACTAAGTATATTTTGTGAAGGCCTCATAATGGATCCCTAGCCATTCACCTCGGCAATGTTTATGGGTCCGATCAACCTAGGCTAGATGGGATACATGGCTTGTGGGTAAAGTTGTACCACCTCTGCAGAGTGTAAAACTGATATGTCAACCGTGCTCACGGTTAAGAGCAACCTGTACCCTCACATGATAATTGAACTTAAAGATGGAAAATAAATCGTGATATGAGGATCTACCAGTGGTTTGCTTAAGTGATTACACTTAAGTGTTTTTGATACAATCTTATGCCTTTGATTAATTGGGATATTTGGGATACACACTTATTAGTAAGACAGGTGTTGCTAATAAAATATTGACCAACTAAAATGCTTACCGCTTATCCATAGCCTACCTTGTTAACATGCATTAATTTCCCCCACTTGCTGAGCCCCGACCATAAGTGAGCTCACCCTTGCTAATATTTTGATCATATGGTGATGATGGAGACTTCGCAGATGACATTGATGAGTTTTGAGTGTAACGATGCGCCAGTCACCTTCCTGTGGAAGAGTGTCCATGTTTAGTTCTGCCGTACTTTGATTATGATACTTGCTAAGATACAATGTTTTGGATGATGTAATAAAGTTACTCTACTCTATTTACGCCTTTATTGCATTGTCTTTTGATATATTACACTTGCGACGTCAACATATGTGTGGAAAATGGATCCTGGCCCACATATTCTATGCATTCGGTTTTGCCCCCAGAACTAGGTGTGGCAATATGTTGAGTTATTTCAAAGATAGAAGCAATACAAACGTTAATTTCAAACAAAAATGGAACACGAATTGGATAAGTACTTCAAATCATATGGCGTGTTTCCTGTGATTCCATGCAACGACTGATTCAAATTCCATATTTCTTGAGTTGTAGGAATCATCGTACAACTAAGAGGGATCCACAAAGGTAACGGTGTTGGCAAAGCTCAAGTTTCTCTGTTTCAAAAGCTTATTTCAAAAAAACAAATCTTTGGACCTTTCGTGCGAGTCCAACTGGTTCGAGGTTTTGTTGTTGGACTTCCTCTCTGGTCAAAGGCACTTGAACATACCCTCAGGCATAGGTCAACTCGCCCAAGCCAGTGGAGCTCTCTGCTCAAAACGGGTTGAACTGACCCTAGGGTGGTTCAACCGAGTTTTCACCATAGACCTCTTTGCTCAAACCCAGTTGAGTCGGCCCCTTTGGAGTTGTTCAACCACTATCTTAGAAGTTGGTCGTTTTGCCAAACCTTGTAGCGCAGTCTGGCAGCTGTATTGCAAAGGAGGTTGAACCGGCCAGCTAGTGGCGGCTCAACTATCCCTCGGTCAAAGGACCATTCTGCAAAGTCCTGCTAAATAGGCAGTTGAATGGGCCCTTAGGGGCGGTTCAACCAGGGTAGGATGATTGAACTCCCCAATTGAGTTGGCTTGTTGAACCAAGTTCAGTTTTGCTAAAAACTAGTTCAATTGGCTTTGGGGTGTAGTTCAACCGCATTTCACGCAAAAAGTTCGAACAGTCAACCCCATTTGAGAGGCCCCTATATATACACTCTCCTCTCTCTCTCCCCCTCATTTACTCCGGCTAACCAACACATTCATTGTTCACCAAACTTGAGACAAAAAGCTCTAACTTTTCTCTCACACCCCAACTCTCTCCCTCGTCGATGTTTGAGGCTAAAACCAGTTCAATTGATTGAAGGAGCCTTGGTGTGAGGTTTGAGTTCTTTGATTTCAGACATGGTTTTTGATCTCCCTCCTCTTTATCCATCCCTTGAGCTTGTTGCAAACACTCTCTTGTGTGGGTTTGTTACTCTTTGAACCTCGTGTTCCATGACGGTTGAGGTTGCTTAGGAGTCTCTGAATTTGTGGACGACCCGAAGAAGTTTGTATCACATGCTCTTTGAGCAAGTTTGAGAAAGTGGTTGCATTGACCTTGTTGGTCGGCCTGTGAAGGGCTAGGGCTGGAAAAGACCGGGCCGTATGTGGGCTGCTCAACAGGGATTAGGGCACCTTTGTGGTGTGTCCGAACCTTGGCATAAATCTCGTGTATTTGTGTTGTTGCTTTGTTCATGCGCTGCACTTTATCTTTGTCAAGAAAGACATCGAGCGATTCGTTGTGTGTGTGTGGATTTTCACTTAGATTATGCCCTGTTTTTTCGATTCAAAGAATCTCTCATTATACTTCATGTTGTTCTTAGCTAGATCTATTCTCTCAACTGGACTAGTTCAACAGCCCCTAGTAGCGTTTCAACCGGCCTACACTAAACTATTGATTTGACATCATTTCCAAGTTTTTGGTGAATTTTTTAGGTGTAGCCTATTTACCCCCTTCTAGGCTACTTTCAATGGTGAAAATAGTGAAGTTTTATATGGAGCTCACCGGGTGTTCACTGTAATGTCTGAATCAAAATCACCACATTCTATCACAAGCCATTCCCACCAAGATAAAAGTGTAGCACCAATAAATCCATGAGATAATATTTGTAAAACAGCATCATTTAGTCCAATGTTGGTTATGGAACCAATTCCTATAATTATGAAACCCATGTGAGATGCAGAGGAGTAGGCTATTCTTTTTTTAAAAAAAAATCAATGACCAAGAGAGGTTGAAACTGCATAGATTATTTGCACTGCTCCTATTATTACCAACCAAGGGGAAAATAAACAATGAGCATGTGGTAACAATTCCATATTGAACCTTATCAATCCATATCCTCCCATTTTAATAGAATGCTGGCTAAAAGCATACATGTACTGTAATGTGCTTCCCGATGGGTATCTGGTAACCAAGTATGTTAAGCTATTATCGTCAATTTGATACCATAAGCAATAAGGAAACCAAAATACAAAGCTGTTTTCGTGGATTTTGACTTAGATTTATTATTGCACAGACTTAGAGTAGCTCATTGAAAAATTTTGATTCTATTTAGAACATGTTCAATTAGTTAACAATGTTTTGCTTAATTTGAAGTACTTTTTCCTTTAACAAAGAAATAACATAATAGAAGTAATAAAATAATTAATTTGTTGTGCTGGTTTTGAGATTGTATGAATTCCATTGATCCCAAACACCTAAGTTGATCCATGGCATATGCATAATGTTGTCTAGAACCCTACTTAACTTGATTAGCGAAATAATTAGGGTTTTATCGGAAATCAAATGCAACTTTACTGTGAAGGAAAGTTGTACTCAAGGTTTTGTCGTTTTAGATTATTTATCTTGCACCTATGTTCATTCCATCATCACATCATGATCATATCATGCAACTTTACTTTACACGTAGATTATGTTACGACGAATCGGTCATATTGTGAAGTAATTCCCAGAGCCTTGTCTTCACTCAATGGAACTATTGGGTTTTCTTGGTCATCTACTCTACACTACAACTAATGCAAGCCCTAGTGCATTCAACCCTGTTCCTTGTGTTTTATAAAACTTTTACCCTAAATATAATGCTTGATGCATTTAAGTTAGTAGGAATTGGTTGAATACTCGTTGTTGCATGACTACCCTAGAATTTCAATACCTGTTCTTGTTACCGCTTTTGAAAATGTTGTAATCTAGAGGTGTAGCCTTGCATAGCTCTAGAAGATAGGGTTAACTTTGAATTCTATAAAGGCTCCCCATTCTCCAACCCCTCATAAATCACTTCTCATACTATTTGCCAAACAATTTTTGTTAGATAGGTTCACTTCTGTTAGAGAATCCCTCAGAATCGCTCTATTAGAGAATCAACTCTCTGAGCTACAGAATCATGGAGTAGAGCTCTATCAAACGAGGACTTTTGAAACAAAAACCTAAACTCATTTGTTGTAATAGTATTTTGAAATATAACTTTGAAAATTTGGTTTTGAAAAAAGAGAAAAAGCCTTTTGGAGATTTAGTTGATGTTTTTGAAACTCTTTCTCCACATAGTGAAATTAATGAAAAGGCAAGAAATCCAAAAACATATATGTATCAAATTATAGGAATTCTACAAAATTCCATATAATTCTCAAACAAACTAGCTAAACAAATGTATAAAACCTTTTATAAAAACAATAGAAATTTAGTTAGTGTTGTCTATTGAAATTGCAAGATGATAACATTGGTTCTACTAGGATTATGCGCAAAGGTAGCGACTTATTCAATCCATGAGAACTTTATTTAGCATATATCATCTATATATAGGAGTCGCGCGGTTGGACGTTATATGAATCACCTTGGATCGAATAAAACCAATTATTTGTTTTATTTTTCCATCGCTTATATATATATGCACCAGAGATTTTTGTGTTACCCTTGCATATATGCATGCATGCATGTGGAATGAATCCAAGTCTAAAATTAGGCGCCTAATGGTGACCTTCCATATATTAGACACCTTAATTATTTGAATTGGATTTTGGATGCAAACTAGCTTATTAGCTATCTATATATAACAAGATTAAAGAAGAAGACAGACAACCTAATTAAAGAATTTGAGGAGAGAAAGAAAGAAAGAGTGATCGTCATGGAGAGCAGGAGGAAGAATCAACAGAAGACGAGCTACATTGTAATTTCCATCCAGCTCCTAGCGGCCCTCCTACTCTTGGAGCTTGTGTCGCTAGTGCCGGGGGCGTCATGCGAGGAGTTGCCCTTGGATTTTTGGGTGAGTGCACTACGGGGGGTCGGGGCAAAGGACGTTTCAACAGCCGATGGATGCACCAAGAAGAATAAGGACACCGTGCTCTGCTCTGCCTAGGCTAACACGGTAACCAATTTCATCAACCCTACCAACTCTGAGGAACAAGGCTATAGGACCATCGGGGAGTCCATCGCTAACATCCCTGATGATAGCACCAAACGGTACATCCTCATCCTCAGCGGTGGCACCGTGTACCGAGAGAAGGTATTGGTGAGCAAAAGCAAGCCATTCGTCACCATAAGATCAGATGACCCCATCAACCCTGCCATCATTGTGTGGAACGACACTGCCGCCACCCTAGGGAAGGATAGCAAGCCCCTTGGAGTAGATGGTAGTAGCACCATGACCGTAGAGTCCGACTACTTCATTGCCTATGGTGTCGTCTTTAGGAATGATGCTGCAGCAGCAGCGAAGAAGAAGAAGGCAGAAGGCGAGGCGCCAGCGTTGCGGGTGCTAGGAACAAAGGCAACCTTCTACAACTGCACAATTGAAGGTGGACAAGGCGCCCTGTATGACCAGATGGGGATGCACTACTTCAAGTCCTGCACCATCAGGGGAACCATCGACTTCATCTTTGGCTCTGCCAAGTCCTTTTACGAGGACTGCACCATTGTTTCCGTGAACAACATGGAGGAGATCATGACCTTGCCTGTGGCACCACCTCAACTTGACATTCACGACAATCCAATCAAAGTTGCCCCAGGGGAGGGCGGCTTCTCCTTCAAGACATGTACCATCACCGGGGAAGGGCAACAAATCTTCCTCGGAAGGATGGGCACGCCTTCCATCTACTCCTACACCCAGATTGCTAAGGAGGTTGTGCCCATAATCTACGACAAAGGGAACATCTTCATGCCCAGTAATATGTATGCCGACCCATGCATGCAACAAAATCTCTCTCTCTCTCTCTTTATATATATATACACTTGTTATCTCATATCTATATCTATGCAGGACTGGTAGACGCTGTGCCACTTTCAAGTGCTATGGACCTGGGTTAGAGAAAATATGGCACGTCAAACTTAGATACGCTGAAGCCATATACTTTCTTGGGACAGATTTTATCAACGGAGATTCATGGATCCTGTCCATACCACCTACTGATGCTGAAACATTGCTATCAGTTTGAATATATAGAATCCTCAGAGATCATCAAAGATCATCATCTACCACTAATTAATAATGAGCCAAATTAAATAAGTTTTGCGTATATATTTTATCCCTATCTATAAATTATGCATGTGTTGTAAACAAGTCGTGGATGGGCTTCATTTGTTCTCGCGATTGAAAAATAACAAATAAACAAAGTAGAAAAGAGGATGAACCAGAAGTCTTGTTCAGCAAGAAGGAAGGAGGAATGACGATATTTCCCATGTGATACTTGTAAATCATATGTGTAAACTTCGTGGGCGTGCTTGTAATTTCATACGAAGTTGTACCTCTCGTCTATAAATAGAGTAACAGTGTCATGCATAAATTCACCTTTCGAGAGCTCAAAGCTTTATTTAGCTCAGCCTTCGAAGTACCTTTGAGCTATCACTTGTATGAAGCCGAAGGTATGTTTGTAATTGTTTGTTATATTGCAAGGAGTGAAATAATAAGTGTGGAAGCATGAAGATGAGTAACATGTCTTGCTCGTAACTGTTTACATTTCATCCTTGTTAATATATAAGCATTTGTGCCCCTTCTTCTTCTCTCTTCAATTAACCTTCGAAGAAGGATTAATTGAAGGGAGAAGTTTATGATTTGATAACTTGTGTTGGCTTGTTTTTGATGTCCTGTAGCAATCAAAAGCAAGCGACCAACTGTGTCTATGGCCAGGGCCATCGGCCTGGACCCTATGTTTGTGCGTGTGAATCGCAGTAGTGCGATTGGGGAAGGAGTGAAAGGGAAATGTGCCTTTGGGCCATTTCTAAGTATTTTGGTGATTGAGTGTCAACACAAGTGCTTAAATGTAAATCTATGCCCATGGATGAACAAAGTGCAAATCACAAGTTAAGGTATGTTTCTAAGCCTTAGTACATTGGTTTTGTGTACTAATATATTTGTCTAAGTGTTAGAAACAGAAAGAAGAAGAAAAGGAGAATGTTGGCTGTGTACAGCCAACAGGCTGTTTCGGTCTGGGGCACCGGACTGTCCGGTGGTGCACCGGACAGTGTCCGGTGCGCCAGGCTGCCTCAACCTGAAGACGCCGCTCTCGGGAATTCGCCGACGGCGTACGGCTAAAACTCACCGGACTGTCCGGTGTGCACCGGACTGTCCGGTGAGCCAACGGTCGGCCGCGGAATCTGCGCGCGACACGTGGTCTGGCCAACGGTCGGGAGAGGGCACCGGACTGTCCGGTGTGCACCGGACTGTCCGGTGCGCCAGATCTGCAACGGTCGGCTGCGCTGTTAAGGAAGGAAATCGGGCACCGGACAGTGTCCGGTGTGCACCGGACTGTCCGGTGCACACGACGACAGAAGGCAAGGATGGCCTTCCAGATTTGTTCTCAACGGCTCCTAGCTGCCTTGGGGCTATAAAAGGGACCCCTAGGCGCATGGAGGAGTACACCAAGCATTCCTACAACATTTCTAAGCACCAAGACATCGATCTCGCGCATTCGTTTCATTGTGATAGCATATAGAGCTCTTGTGGAGTTGTGAACTCTTTGAGTTGTGTTGCGAGCTCTTGTTGCTGCTTGTGTGCGTGTTGTTGCTCTGATTTTGAGTCTTGTGTGCGTTGCTAGTTCCCTCCTTACTCCGTATTTCTTTGTGAATCTCAAGTGTAAGGGCGAGAGGCTCCAAGTTGTGGAAATTCCTCGCAAACGGGATTGAGAAAAGAAAAGCAAGAACACCGTGGTATTCAAGTTGATCATTGGATCACTTGAGAGGAGTTGAGTGCAACTCTCGTCCGTTGGGACGCCACAACGTGGAGTAGGCAAGTTTTGTACTTGGCCGAACCACGGGATAACCACCGTGTCATCTCTGTGATTGATTTCTTGTGGTTATTGTGTTTTGACTCCTCTCTAGCCACTTGGCCATAATTGTGCTAACACTTAACAAGCTTTTGTGGCTATAAGTTTAAGTTTTACAGGATCACCTATTCACCCCCCCCCCTCTAGGTGCTCTCAATTGGTATCAGAGCCGTTCTCTTCAAGAAAGGGACTAACCGCCCGAAGAGATGGATCCTAAGGGGAAGGGAATCGTGATCAACGATAAGGAGAAGGAGTCCTTCGTCAACGAGCCCAAAGAAGACAAGCCTACCGACTCCGGCTCGGGCCATAGACGGAAGGAAGGGAAGAAGAAGAAGACAAGGCGCATCAAGGAGATCGTCTACTACGACGACAGCGACGAATCTTCCTCTTCCCAAAAGGAAAACGACGACAACGACTATGACAAACAAAAGACGGTCAACTCAAACTTTTCTTTTGATTATTCGCGCATTCCGCATAGTTCAAATGCTCATTTGCTCCCCATTCCACTTGGCAAGCCTCCTCACTTTGATGGAGAGGACTACGGATTTTGGAGTCACAAAATGCGTACTCACCTATTTTCTCTCCATCCAAGCATTTGGGAGATTGTGGAAAGTGGAATGAAGTTTGACAGCTCGGATAGTCCTTCGTTTATTAATGAACAGATTCATAAAAATGCACAAGCTACTACTGTGTTGCTAGCCTCTTTGTGCAGGGACGAGTATCACAAGGTGAGCGGCTTGGACAATGCCAAGCAGATTTGGGACACCCTCAAGATCTCCCATGAGGGGAATGATGTCACCTTACTCACCAAGATGGAGTTGGTGGAGGGCGAGCTGGGACGATTCGCGATGATAAGGGGCGAGGAGCCGACACAAACATACAACCGGCTCAAGATCCTTATCAACAAAATAAGGAGCTACGGAAGCACGCGATGGACGGATCACGACGTCGTCCGCCTAATGCTAAGGTCATTTACCGTTCTTGATCCTCACTTGGTGAACAATATTCGTGAAAATCCTAGGTACATCAAGATGTCGCCCGAGGAAATTCTTGGAAAATTTGTAAGCGGGCGGATGATGATCAAGGAGGCGAGGTACGTGGACGACGCGTTGAATGGCCCAATCCATGAGCCTCAACCCATTGCTCTCAAGGCAACAAGGAGCAAGGAGGCGCTGCCAGCAAGGTGGCGCAAATTGAGGCGGCCGGTCTTAATGATGAAGAGATGGCTCTCATCATCAAAAGATTCAAGACGGCACTAAAAGGTCGCAAGGGACAGCCAAGCAAGACTAAGACCAAGGGAAAATGATCATGCTTCAAATGCGGTAAGCTTGGTCATTTTATTGCTAACTGTCCCGACAATGATAGTGACCAGGAACACGGGAGCAAGAGGGAAAAGAAGAAGCATTACAAGAAGGCCAAGGGCGAGGCACATATCGGAAAGGAATGGGATTCGGATTGCTCCTCCTCCGACTCCGACAATGAAGGACTTGCCGCCACTGCCTTCAACAAGTCATCCCTCTTCCCCAATGAGCATCACACATGCCTTATGGCAAGGGAGAAGAAGGTATGTAATCAAAACAATGTCACTTATGATTCTTCCAGTGATGATGAGTCTAGTGATGATGAAATAGATTACTCTAGTTTGTTCAAGGGATTGGATAGAACTAAAGTAGATAAAATTAATGAATTGATTGATGCCTTGAATGAAAAAGATAGACTCTTAGAAAAACAAGAGGATATTTTGTATGAAGAGCATGACAAATTCGTAGAGGCACAAAAATCTTATGCTTTAGAAGTTAAAAGAAATGAAGTGCTTTCTAGTGAACTATCTTCTTGTCATGAAACCATTGCTACTTTAAAGAGTGTTAATGATGACTTAAATGCTAAACTAGAAGTAGCTAGTAAATCTAATTCTTGTGTAGAACATGCTGAGATTTGCACTAGGTGTAAAGATTTCAATGTTGATGCTTGTAGTGATCATTTAGTTTCAATTTCCAAATTAACTGAGGAATTGGCTAGTCTTAATGCTCAACTTAAGACTAGCAAGAATGAATTTGATAAACTAAAATTTGCAAGGGATGCCTACACGGTCGGTAGCTAGACACCCCTCAATTAAGGATGGACTTGGCTTCAAGAGGGAAGCCAAGAACTTAACAAGCCATAAGGCTCCCATTCCCGCTAAGGAGAAAGGGAAGGCCCCTATGGCTACTAGTGCTAAAAAGAACCATGCCTTTTTGTATCATGATAGGAGACAAACTAGAAATGCTTATAGGAGTTATAATGCGTACGATGATTTTTCTCATGCTATGTTTGCTTCTAGTTCTTCATATGTGCATGATAGAAATGTTGGTAGAAGGGATCTTGTTCATAATATGCCTAGGAAAAATGTTGTTAATACTCCTAGGAAAGTTAATGAGCCTTCTACAATATATCATGCTTTGAATGCTTCCTTTGCAATTTGTAGAAAGGATAGAAAGGTAATTGCTAGGAAGTTAGGGGCAAAATGCAAGGGTGATAAAACTTGCATATGGGTCCCTAAGGAAATTGTGACTAACCTTATAGGACCCAACAAGAGTTGGGTACCTAAGTCCCAAGCCTAAATTTGCCTTGCAGGTTTATGCATCTGGGGGTTCAAGCTGGATTATTGATAGCGGATGCACAAACCATATGACGGGGGAGAAGAAGATGTTCACCTCCTACGTCAAGAATAAGGATTCCCAAGATTCAATTATATTCGGTGATGGGAATCAAGGCAAGGTAAAAGGGTTAGGCAAAATTGCAATTTCTAATGAGCACTCTATCTCTAATGTGTTTTTAGTAGAGTCTCTTGGATATAATTTGCTATCTGTTAGTCAATTATGCAACATGGGGTATAACTGTCTATTTACAAATATAGATGTGTCTGTCTTTAGAAGAAGTGATGGTTCACTAGCTTTTAAGGGTGTATTAGACGACAAACTTTATTTAGTTGATTTTGCAAAAGAAGAGGCCGGTCTAGATGCATGCTTAATAGCTAAGACTAGCATGGGCTGGCTGTGGCATCGCCGCTTAGCACATGTGGGGATGAAGAACCTTCACAAGCTTCTAAAGGGAGAACACGTGATAGGTTTGACTAACGTGCAATTCGAAAAGGATAGACCTTGTGCAGCTTGTCAAGCAGGTAAACAAGTGGGAGGAGCACATCACAGCAAGAATGTGATGACCACTTCAAGACCCCTGGAGCTGCTGCATATGGACCTCTTCGGACCCGTCGCCTATCTGAGCATAGGAGGGAGTAAGTATGGTCTAGTTATTGTTGATGACTTTTCCCGCTTCACTTGGGTGTTCTTTTTGCAGGATAAGTCTGAAACCCAAGGGACCCTCAAGCGCTTCCTCAGGAGAGCTCAAAATGAGTTTGAGCTCAAAGTGAAGAAGATAAGGAGCGACAACGGGTCCGAGTTCAAGAACCTTCAAGTGGAGGAGTTCCTTGAAGAGGAAGGGATCAAGCACGAGTTCTCCGCTCCCTACACACCACAACAAAATGGTGTGGTAGATAGGAAGAACAGGACGCTCATCAACATGGCGAGGACGATGCTAGGAGAGTTCAAGACCCCCGAGTGCTTTTGGACGGAAGCCGTGAACACGGCTTGCCACGCCATCAACAGGGTCTACCTTCATCGCCTCCTCAAGAAGACGTCGTATGAGCTACTAACCGGTAACAAACCCAATGTATCTTACTTTCGCGTATTTGGGAGCAAGTGCTACATTCTAGTGAAGAAGGGTAGAAATTCTAAATTTGCTCCCAAAGCTGTAGAAGGGTTTTTGTTAGGTTATGACTCAAATACAAAGGCGTATAGAGTCTTCAACAAATCATCGGGTTTGGTTGAAGTTTCTAGCGACGTTGTATTTGATGAGACTAATGGCTCTCCAAGAGAGCAAGTTGTTGAGTGTGATGATGTAGATGAAGAAGATGTTCCGACGGCCGCTATACGAACCATGGCGATTGGAGACGTTCGGCCACAGGAACAAGATGAACGAGATCAACCTTCTTCCTCAATTATGGTGCATCCCCCAACTCAAGACGATGAACGGGTTCATCAACAGGAGGCGTGTGATCAAGGGGGAGCACAAGATGATCATGTGATGAAGGAAGAAGCGGAACCGGCACCTCCAACCCAAGTTCGAGCGATGATTCAAAGGGATCATCCCGTCGACCAAATTCTGGGTGACATTAGCAAGGGAGTAACTACTCGATCTCGACTAGTTAATTTTTGTGAGCATTACTCCTTTGTCTCTTCTATTGAGCCTTTCAGGGTAGAGGAGGCCTTGCTAGATCCGGACTGGGTGTTGGCCATGCAGGAGGAGCTCAACAACTTCAAAAGGAATGAAGTTTGGACACTGGTGCCTCGTCCGAAGCAAAATGTTGTGGGAACCAAGTGGGTGTTCCGCAACAAACAGGACGAGCACGGGGTGGTGACGAGAAACAAGGCTCGACTTGTGGCAAAAGGTTATGCCCAAGTCGCAGGTTTGGATTTCGAGGAGACCTTTGCTCCTGTGGCTAGGCTAGAATCAATTCGTATCTTGCTAGCATATGCCGCTCATCATTCTTTCAGGTTGTACCAAATGGATGTGAAGAGTGCTTTCCTCAACGGGCCAATCAAGGAGGAGGTGTACGTGGAGCAACCCCCTGGCTTCGAGGATGAACGATACCCCGACCATGTGTGTAAGCTCTCTAAGGCGCTCTATGGACTTAAGCAAGCCCCAAGAGCATGGTATGAATGCCTTAGAGACTTTCTAATTGTTAATGCTTTCAAGGTTGGGAAAGCCGATCCAACTCTTTTTACAAAGACATGTGATGGTGATTTGTTTGTGTGCCAAATTTATGTCGATGACATAATATTTGGTTCTACTAACCAAAAGTCTTGTGAAGAGTTTAGCAGGGTGATGACGCAGAAATTCGAGATGTCGATGATGGGCGAGTTGAACTACTTCCTTGGGTTCCAAGTGAAGCAACTCAAGGATGGCACCTTCATCTCTCAAACGAAGTACACGCACGACTTGCTAAAGCGGTTTGGGATGAAGGACGCCAAGCCCGCAAAGACGCCGATGGGAACCGACGGACACACCGACCTCAACAAAGGAGGTAAGTCCGTTGATCAAAAAGCATACCGGTCAATGATAGGGTCATTACTTTACTTATGCGCTAGTAGACCGGATATTATGCTTAGCGTATGCATGTGTGCTAGATTTCAATCCGACCCTAAGGAGTGTCACTTAGTGGCGGTGAAGCGAATTTTGAGATATTTAGTTGCTACGCCTTGCTTCGGGCTCTGGTATCCAAAGGGGTCTACCTTTGACTTGGTTGGATACTCAGATTCCGACTATGCTGGATGTAAGGTCGATAGGAAGAGTACATCGGGGACGTGCCAATTCTTAGGAAGGTCCCTGGTGTCATGGAACTCTAAGAAACAAACCTCCGTTGCCCTATCCACCGCTGAGGCCGAGTATGTTGCCGCAGGTCAGTGTTGCGCGCAACTACTTTGGATGAGGCAAACCCTCAGGGACTTTGGCTACAATCTGAGCAAAGTCCCACTCCTATGTGATAATGAGAGTGCTATCTGCATGGCGGAAAATCCTGTTGAACACAGCCGCACAAAGCACATAGACATCCGGCATCACCTTCTGAGAGACCACCAGCAAAAGGGAGATATCGAAGTGTTTCATGTTAGCACCGAGAACCAGCTAGCCGATATCTTTACCAAGCCTCTAGATGAGAAGACCTTTTGCAGGCTGCGTAGTGAGCTAAATGTCTTAGATTCGCGGAACTTGGATTGAATTATAGCATACATGTGTTTATGCTTTTGATCATGTTCATTCTGCATTTTGTTGCTTATTGTGGTGCTCAAGTTGTACAAACACTCCCTGGACCTCACAAGTCTGTTGCAAAGTGATGCACATGTTTTGGGGGAGATGTGTTACAACTTGACCCTTTGAGACTAACTATGTAGTTGAGTTTGCTTGATTTAGTATCGAAGGAGAATTGAAAGGGAAAAGGTGGACTTGGACCATGAAAGACTTCCACTGCACTCCGATGAGAGGGTAACTTATTCCAAGTCCATCTCATGAACTCTTATTGCTATTTGCTCTTAATTGAGGATTTTGGTGAGGCAATGGGGTTACAGGGCCAAGATTGATCCTGTTTTGGTGCTTGATGCCAAAGGGGGAGAAAATAAAGGCCAAAGCAATAAATGGATCATCTACCACTTGAGAAACTTTGAAAATAGTAGAGTAGAGCTTTTGGTTTATTCAAAACTCTTGCATTGTTTCTTTCGTCAAAAGTTGGCTTCTTGTAGGGAGAAGTATTGATTATGGGAAATAGGGGGAGCTTTTGAAATCTTTGATCAATCTCTTTTGGAATGACTCTCTTTATGCTTCAACATGTGTGTTTGACTTAGAGATAGAGATTTGAGTTTGATTTACAAAAACAAACCAAGTGGTGGCAAAGGATGATCCATATATGCCAAAATTGAATAAAACTCGAATTATTCTATTTGAAGTAATTTTGCACTTGTTCTAGTTGCTTTATGTTGTGTTGGCATAAATCACCAAAAAGGGGGAGATTGAAAGGGAAATGTGCCTTTGGGCCATTTCTAAGTATTTTGGTGATTGAGTGTCAACACAAGTGCTTAAATGTGAATCTATGCCCATGGATGAACAAAGTGCAAATCACAAGTTAAGGTATGTTTCTAAGCCTTAGTACATTGGTTTTGTGTACTAATATATTTGTCTAAGTGTTAGAAACAGAAAGAAGAAGAAAAGGAGAATGTTGGCTGTGTACAGCCAACAGGCTGTTTCGGTCTGGGGCACCGGACTGTCCGGTGGTGCACCGGACAATGTCCGGTGCGCCAGGCTGCCTCAACCTGAAGACGCCGCTCTCAGGAATTCGCCGACGGCGTACGGCTAAAATTCACCGGACTGTCCGGTGTGCACCGGACTGTCCGGTGTGCACCGGACTGTCCGGTGAGCCAACGGTCGGCCGCGGAATCTGCGCGCGACACGTGGTCTGGCCAACGGTCGGGAGAGGGCACCGGACTGTCCGGTGTGCACCGGACTGTCCGGTGCGCCAGATCTGCAACGGTCGGCTGCGCTGTTAAGGAAGGAAATCGGGCACCGGACAGTGTCCGGTGTGCACCGGACTGTCCGGTGCGCCCGACGACAGAAGGCAAGGATGGCCTTCCAGATTTGTTCTCAACGGCTCCTAGCTGCCTTGGGGCTATAAAAGGGACCCCTAGGCGCATGGAGGAGTACACCAAGCATTCCTACAACATTTCTAAGCACCAAGACATCGATCTCGCGCATTCGTTTCATTGTGATAGCATATAGAGCTCTTGTGGAGTTGTGAACTCTTTGAGTTGTGTTGCGAGCTCTTTGTTGCTGCTTGTGTGCGTGTTGTTGCTCTGATTTTGAGTCTTGTGTGCGTTGCTAGTTCCCTCCTTACTCCGTATTTCTTTGTGAATCTCAAGTGTAAGGGCGAGAGGCTCCAAGTTGTGGAAATTCCTCGCAAACGGGATTGAGAAAAGAAAAGCAAGAACACCGTGGTATTCAAGTTGATCATTGGATCACTTGAGAGGAGTTGAGTGCAACTCTCGTCCGTTGGGACGCCACAACGTGGAGTAGGCAAGTTTTGTACTTGGCCGAACCACGGGATAACCACCGTGTCATCTCTGTGATTGATTTCTTGTGGTTATTGTGTTTTGACTCCTCTCTAGCCACTTGGCCATAATTGTGCTAACACTTAACAAGTTTTTGTGGCTATAAGTTTAAGTTTTACAGGATCACCTATTCACCCCCCCTCTAGGTGCTCTCAAGGAGGCTTGATGGTTGTAAGTGCAATCAACCCATTTGAGGGTTTTGGTGGTGATATGACAACAAATAAGGTATCTAATATGTTTGCTCCTAGTATATGTGTAACACCACAAAAACCATCAACTAAAAATAATGCATTTAGATTATTAGTGGTAATAATATGGTAATGATTTTTTCTTTCAAGTGTTGGATTTTTATTTGCATTTACTGGGTGTTTGGATCCCTTCATTTTAGAGGAATTGGAATTCACTCAATATCCACCACTTTCCAAAGTTCAGATATAAGCTTATCCCAAATTCATGGGATGGAGAATGGGAAATGATTTTATGCATTAGTAGAATTTTTTTCTACTCTATAACTTACATGACACTCTTCGTCTCACTCCTCTATAGTAAAAATATAGCACATAAATATCTCTGACATCTTGCTAATAATAGTATACAAATACATTTTGTTTAAAACCAAATTAGCTTAATTGATATATGCCTAAATTACTATTATTAGTAAAAATATACCACATAAATATCTCCGACATCTTTCAAGTGTTTGATTTTTATTTGCATTTAGAGTAATTTTGTTTGCTCATATTTTATTTATGGATGCTTAGTAGAATTTCTTTTATATTGAGAATCCAATTAATTAATATAGAAGTATTGGTCCAATAATAAATATTTTAGTTATAAATAATTTTGGAATAATTATTATGATTTTTTTGAATTATTTAAAAATATATTTACTTATATTTTTAAATAGAAAAGAAAACAAAAGAAAAAACTGAAAACCCTAAACCTAACCGGCCATTTCGACCCATCAGGCCCATCAGGCCCATCACCTGCCGCTTCCCTATTCCCTCCTCCCCATCTCTCACCGACCAGTGGGGCCCACCCACGGCCCCTTTCCTTTGTCTCCCTCCCGTGCCCGGCCGAGCCGCGCCGTGCGCCACGCCCGCGCCTCGACGTCCGCGCCAGTCCATTTCCCCGAACCGGAAACTGCCCGCGCCGTTTCCATCTCTCTCCCTCCCCCACTTCCCTCTCCTTCAAGCCGGTAACGGCCGAGTTATTGGCTGCCACCATTGATGGCGTTGATGGCCGACCGTCTATCTCTCTCCCACCTTGGCTCTCCCTCTCATCCTCTCTCTCTATAAAACCCGCCCGAGCTCCCACCTCTCTCCCTACCCGAGCTCTCTCCCTCACTCCTCGCTCTCTCTCTCCCTCACCGAAACGCCGACCGCCTGAGCCTTGCCGTCCGTGCCCACTCGCCGTCGAGCCTTGCTGTCCACGCCTCGCCCCGCCTCGGACACGCTCGTTCCCTACCCGACCGAGACCACGCGCGCCCCTGCTCCCCTGCTCGCCGAGCTCCATCCCTACGCGTGAGCAAGAGCTCAAGGTAGAAGAAGCACATTTTGCATTTTAGTCCCTACGTGTAAATAAAATTAATTCCGAGATTTTCAGTTCAGAAACTATTGAAAAGAGTCCCGATGTATATGCTAAATCATGAACTAGCCCCTGCAACAATATTTTGACACGAGTATTATTTAATATTTCAAAAATAAATAATGTCACTATTCACTAACTTGGTACTAATATTTTGCAACAATATCATGTTTTTGAGGACCTTTAGAAGACGAAGGCCCCCAACAGTAGCCCCTCGCAGTATTAATTTGTTATAACAACGAATTCAGACTGCGACATGAACGAAGGACTTAAGCCGAAGGTCCAAAAAAACACCTTCCCTTTGCTAGAATAGCAATAGTCAATGACAGACAGGGCCCACCAAGTTGCAAGGCACTGGGCGTATAAATATAAACCACAGCGGCAGCATTTGATACGCCGTTTCCACCATTTGCATTATTTTCTCAAACTTTTTAGCTCTTGCTCACTAGCTCTCGCCTGATTTTCAAGCTTTTCGAGCTTCGGTTTAAGAACGTGTTTTCACCATGTCTGGGGAGAAGATGACTGAGGAAAAGAAAATGACTGCGGAAACGAAGGTAACTGAGGAAACGAAGTTGTTTGAAGAAAAGAAAATCGCGGATCCTTTTATTGCCGGGTTTGTTGAGTCTATGTCAAAAACAAACACAGAGAAGATTACTAAAGAGATTCTAGAAGGTTTGTCTGAAGATACTGATGATAGTGATAGTTATGATGTGGAGAGTGGTGACGAAGATTCTGAAGATCGGCCCTGGCAACCAAGCCATATTGTCTTTGGAAAATCAACTATTAAACAGAGTCATCTTGACAACATGAGAGGAAGGTACTTTTGTGACATGTCTATTGTGAGAGCTGGCGGAGACAACACTGCCCCTGCCCCTGAGGAAAATGAAGTTGTTATCTACCGAAGCTTTTTTAAGGCTGGTCTCCGGTTCCCTTTGAGAAAGTTTGTGGTTGAAGTGCTGAAGATATACCAGATCTTCCTTCATCAGATCACCCCCGAAGCTATTATTAGGATGGGAATTTTCGTCTGGGCTGTAAGAAGTCAGGGGCTGGAGCCAAGCGCAAAGTGCTTCTGTAGTATGCATGAGCTTTTATATGAGACAAAGGCCACTGGCAAAGAACAGTACCACAACAACTTTGATTGTTATGGATTTATCGCTCATCCCAATGCAAGCCATCCAGTTCCCACATTCCGAAAGAGATGGCCTGGGGCCTGGATGGAAGAATGGTTTTATGTCAAGAATGATTTGATTGAAAGAGAAGACATTAGGGAAATCATCCAGCGCCCTATCTGGTCTCGTTTCGGCCTTCGGAGGCCGAAGGTGGCGATCGATTAGAATGACGAAGCATGTCAAAAAGCTTTTAGCAATGTGTGTGCCTTCATTGGCACAAGGGATTTGATTCAAGAGCATATAGCCTTCAGGGTATGACCATTTGTGGAGAATTGGGAATTGCCGAAGGAGACCACTACCGATTCTAGTGAAGGTGGTCTGGTCCGATTGAAGTATACCTTCAGATTTTGGGAGAAGTTTGTTGAGCCAGACGATGACTGGCTGAAGTGTATTGAAGCTACCAGTGATGATCTACTCAAAGCATATTCCAAGGCCGAAGATAACGCCTTGTCTGCAGCCTTCGGTGGCCGAGGGAAGAAAAGATTAAACAGAGTATTTGATGCCATTGGCTTCGTATACCCTGACTATCGCTTCCCGCTGCGAGGGCAAGGAAAAAAGAGGAAGGCTACCTCTTCAGCCACCACAGTTGTGCCGAAGAGCAAAAAGGTGAAGGTTCTGACCCACCGGCCTCGGTATATTGAACTGGTCGTGGTGCTTGATTTTGTCAAAGGAGCATCTTCAACTGCTGAAGCAAGACAAGCTGCTTCAATTACACAGAGTGTTGAAGAATCAACTGTAATGCCGAAGACGCATACAGTCGAGCCAGTCAAAGATAAGGTTGATAAGGCTGAAGAGCCAAAGGTTGAAGAAATAATAAAAATGCCAAAAATTCTGAGCCCTCCGACAGAGGCAAAACTGCTGAAGGTGCAAACGGCTTCTGCCGCAACTCCCAAGAGGAGGAGGATGGCCAACATGCTGGTTGCTGTGATGGAGACTACAAAGGCCTTGAGCCCTGCTCCTACAAAGAAAATTGTTGAAGCTGCCAAAACGCAAGCCAAAGCCGAAACTGGGCAAGTAGAAACCGAAGCTACGCAGGCTCAAGCTGAAGCCGAAGCTGGGCCTTCAGTGCCCACCGAGATGGAGCCTGCCGCGCCTGAGGAAAAAACGACAGACCAGATTGCACCTGAAAAGATCGAAGCTCCTGCTCCCGAAGCTTCGAACAAAAACGTTGACTACATCATTCGTCATGCTTCGGGAAAGAAACTATCCCAAGAAGAAATACTAGAAGCAAGACACTACGCCCAAAGATTGAAATATCTGAAGGGGGCCTTAGTGTTCAACGGTAGTAACGAAGAAGATTTTTTGTATTGTCTCCCGGATAACAAAGAAATATCTGTGTTGAGGACTTGTTCTCAAGTGCTATGAGTTAAGAACAAGACAACACAAAAAAAACGTTAAATGTTAATGTCCTTCGTCCTTCGAGACATTATTTCCCTTAGGATATAATGATCTTCAGACGAAGGTCATGAAGGACATACCTTCATCATTGCAGTATACGATAATAAAAGGAGAATCATATGGAATGTAACAGATAACATGAACAGTTATGTAACATTACTAGCTCATTTCTATTTTATTATCATGAAAAAATAGAAATGATATCAAATTACAAATGTACCTTCGGCTTGATAGAAGGTAAAAGTACAAGTGTGACGCACGAGCAAATACAAGTCAGCGTGAATAGTACGGAGAGTACTGTTCACCTATTTATAGGCATGGGACGCAGCCCATGTGAAATTACATCCATGCCCTTTATATTTGCTAATGGCCCTAAGGTAATCCATCGAGGTCTAAATAACCTTTTCCCTTTTAAGTCGGTTCCCTTTCCTGCTATCATGCCGAAGCTTCCTTGCGCGTAGCTTCGGCGCTGTGTCAATCTTCATATTGTTCGTGCTTCTCACACTGTGGTTTTGATCCGAGTTCGAAGGTACCTGTTCATGTATGTCACACTCGGAAGACATTGTTAAATCATGTTTTTGAGGACCTTCGGAAGACGAAGGCCCCCAACAGTAGCCCCTCGCAATATTAATTTGTTAGAATAACGAATTCAGATTGCGATATGGACGAAGGCCCTAAGCCGAAGGTCCGAAAAAACACCTTCCCTTTGCTAGAATAGCAACAGTCAATGACAGACGGGGCCCTCCAATTTGGAGCGCACTGGGCATATAAATAAGAACTCACCCCGAGCACATTTGGTACGCTACTTGCCGCCTGCTCTGTTTGCTCAATGTTTTAGCTCTTGCTTACCAACGCTTGCTTAGTTTCTTAGACTTCCTAAGCTTTGGTTTTAAGGACACATTTTCATGATTTCCGAAGATAAGTTGTCTTAAGACAAAAAATTTGCTACTGAGACGAAGCTGAGCGAAGAGGAGAAGCTCCTTGAGGAAAAGACTGCTAGATTTGTTGAGTCAATAGCAAAAACAAATACAGAGAAGATTACTAAAGAGATTCTAGAAGGCTTATCTGAAGATACTGATGGCATTGACAGCTATGATGCGGAAAGTGGAGGCGAAGACTCTGAAGATCGGCCCTGGCGACCAAGTCATGCAATCTTCGGGAAATCAACTATCAAACAAAGTCATCTTGATAATATGAGAGGAAGGTATTTTCGAGATGTGTCTATTGTGAGGGCTGACATAGACAGGGCCGTTCCTGCTCCCGAAGAAAATGAAGCTGTGATCTACCGAAGCTTCTTCAAAGCTGGGCTTCGGTTCCCGTTGAGCAAATTTGTTGTTGAACTCTTAAAGACATACTAGATTTTCCTTCACCAGATTACTCCCAAAGCAATTATTAGAATGGGGATCTTCGTCTGGGTTGTGAGAAGTCAAGGTCTAGAGCCAAGTGCAAAATGTTTTTGTAGTATGCATGAACTTTCGTATGAGACGAAGCCCTGGGGTAAAGAACAGTATCATAAAAATTTTGGTTGCTATAGCTTCGTTGCTCGCTCTGGCTCAAGCTACCCAGTGCCAACTTTTCGGAAGAGGTGGCCCAGGGCCAGGATGGAAGAGTGGTTTTATGTGAAAAATGATTTGAAAGCGAGAGAAGATATTAAAGAGATCATCATGCGCCACATCTAGTCGCGCTTCGGCCTCCGAAAGCCGAAGGTAGAGATTGATGAGGCAGCCGAAGCATGTCAAAGGGCCTTCACCCTTCAGCATAGTTTGCGGTTTTATTGGGACAAGAGACTTAGTCCAAGAACATGTAGCCTATAGGATATGGCCACTGATAGACAACTGGGAAATGCCAAAAGAAACCATTACTAACCCTAGCGAAGGGGGTCTGATTCGATTGAAATATACCTTCAGGTTTGGAGACCAGTTTGTCGAGCCAGATGATGACTAGCTGAAGTGTGTTGAAAATACTAGCGATGAGTTACTTGGAGCATATTCCAAGTCTGAAGATAATGCACTATCTGCGGCCTTCGGGAGCCGAAAAAAGAAAAGATTAAATAGAGTTTTTGATGCTATTAGATTTGTGTATCCTGACTATCGCTACCCGCCATGGGGGCAGAAAAGAAAAGGTGCAGCTTCTGGAAAGGTTGCTCCTTCGGCTACTCCAAGCGAACCTGCGCCGAAGAGGAAAAAATTGAAGGTCCTTACCCATCGACCGCGATACATTGAAACAGCCATAGTGCCTGAATTTGGCGGGGAAACCTCTTCGGTTACTGAAGCGAAAGAACCTGCTCCTCCCACGCGGTAGATTGAAGAGCCGGCTGTAATGCCGAAGGCACCCTCAGCCAAATTAGCTGAGCCGAAGACTGATAATATTGAGGAGACAAGAGTCGAAGGGATGAAAACATTAGAAGTTTTAAGCCCTTCAGCAGAAGTGACAGTGCCGAAGGCACAACAAGGTCTTGCGGCGACCCCCAAGAGAAAAAGGATGGCCAGTGTGCTAGATGTACTGGAGACAGTAAAGGCTTCAAGTTCTATTCCTTCAGGGAAAATTGCCGAGGCTTCGAAAATACAAGTCGAAGCTAAAACAAGACCGACCGAAGTTGAAGGAGCAGTGAGCCAAGCTAGTGCCGAATCCAGGCCTTCAGAGCCTATTGATAAACAACCTTCGAAAATTGAGAAAAAAGCAGCAGAGGAAGAGGCTACAGAGCAAAGTTTGCCTGAAAAAACTGTCACTCCTACTCCCG
