# Supplementary material for: A pair of non-Mendelian genes at the Ga2 locus confer unilateral cross-incompatibility in maize
Source: Nat Commun. 2022 Apr 14;13:1993. doi: 10.1038/s41467-022-29729-z (PMC9010485; doi:10.1038/s41467-022-29729-z)
Supplement: Supplementary file 6 — Supplementary Data 3 [file 41467_2022_29729_MOESM6_ESM.xlsx]

## Sheet: Annonation
Supplementary Data 3 The sequences of top 20 most signiﬁcant DEG of de novo assembled transcripts from 511L and B73 silks.
Gene ID	Sequence
TRINITY_DN1207_c0_g1	TTTTCCCAGGGTGTTTTTTTTTTTTTTTTTTAACAAACAAACAAACACATATACCAATGCAGTAGAAAACCGTACTATAGCTAGGTTACAATACCAGCAGACACTACACACATGCATTATTCGATTCTCAGCTTGGAAAGGGCAGCTAGCAAGCGCGCACAATTAGTACCATGGATGATATATGAGGTACACAACAAGCAATTAATACAGAAGCAAGCGTACGCACGCAGATGGCAGGACGTACTCCTAGCTAGACATCTTGAGAAAGATCTGAGAGCCTCCTGGTGGACTGCGGTGGCGGCAGGAGGGAGCAGATGAATTGAAGCGCGCAGATGATGGGAGGGAGACTGGCCGCCGGCCGGCTAGTTGACGATGATGGCGCCGCGCCCGCTGGGGACC…
TRINITY_DN644_c0_g1	GCGCAGCAAGGTGGGAGAAGAAACTGGCTTCCAAGATGGGCGAGCATGGAGGAGGTGGTGGTGGCAATGGGAACCCGAGGTCTCTCGACTGGAAGCGCGATTTTTGATCGCTTCAGGCTGCTCCTTGTTCCGAGTTCGAAACGATGCCGCTTATATATAGCAAGCACTTCTCCACTGACCAATGGTGAAAAACTAAGCTAGTGCTTGCTCTGTGGGGATCTTTACAAGTTCCGTTGTTATATCCTTTGTTGCTACTCGTGAAGTTCCTACATTATTTGCCATGCCAAGTTCTTTTGCTCGCTAGCTTCCTGTGAAGAATGTAGTTGTACCATGAGTTGTACCTTTGTTATAAGCTATAATGTTTGTAATTTGCTTCATATGATGTGGTTGATGAGAAGA…
TRINITY_DN3927_c0_g1	ATGTGGATATGACGCTAGAAATCTATTGTATCATAACCACAATGTTTTAGACTATTTGTTGTGTAGCTATTTGGTGACGCACCGAAGGCGAACATCACACGATGAATCCTTTGGTGTTGCCGGTGTCAGAGTAGCCGCCGTTCGCTAGACTGTATATAGCTCAGGGCAAGGGAAAAATAATATTCGCCCATCTCCTCCTAGCTGTTCACTCTTAAGTGATGGAAGAGTAAGTAGTTTTGTTATTTTATCCGGTTCAAAACGGGTTCTCTCGCGTGTCCACGTCATCCAAAATATTTTCACGCGTAGGATTTCTAATCAACGGACATGACATTCTCAGAAGTCCACACCTTCTCACCCACCCACCAGCCTCTCCGTCACGCGATGCTTCTAGGAGGATCT…
TRINITY_DN377_c0_g1	CAGAGGCTTCCAGACGGCGAATAAATCAGCCGGCTCGCGACTGCAAACCACGCCGCCACCTCCCGTCTGGCCGTGGCCGTCTCCGTGGCCGCGCGTCCATCCTGGTTCCGGCTCCCCGCTCCACCGCTGCGACCTTCGAGTCTCGCTGTCTCCGCGACTGTGCGTCTTCGCACTGCACTGTTGCGTCCTTCAAGATCCCGACTCCATCGCTCCAGGCTCCGGCGTTACCAACCGCGAGTTGTCGCTGCTCCACGCCGCGTCCGTCAGGTACAAATTTATTTTCCCCAAACAGAGTATCGTACATCCGAGTGTCCTGGCTGTTAGGGTTCACAAATACATACATGTCTTTTCCCCATCAGATCTTCGTCTATCTGCTTGCACTTGAGTGTCCTCATTATT…
TRINITY_DN1985_c0_g1	TAACTAAAAAAAACAGACAATAAAGACTTGTTCTCGTTTGATGATCAAACAATCAAGGGGTTGAAAGGGATTATGAGGGTTTCAATTTCCTACCAGTCTAAATCACTATCTCAAGATAAAACGGACAAGGCCTAAATCAATTATTTTATCAATCTTTTTTAACTACACCTACAAAAAAAAAGCTTTGTGTATCTTCTACAAAAAAAAGTGCTTATTTGCCGTTCCCGCTAACTATTTCATCAACACCGAAAAAGCAAAAGCAGAGTCTAACTCTAATTGCTAATCGTGACTCGCGGCAGCCTTGGTGGTGAGCCCGAAGCCGAACGGGAACAGCGGGTCGTACCGCTTGTCGCCGTAGTTCATGGGCAGCTGGTCCACGGACTTGAACCACGTGCGCGG…
TRINITY_DN5359_c0_g1	ACCTTCCATCGACGCCGCTCCCCGAATTCCTCCATGCCACTCCCTGAAATCCTCCATGCCCCCGCGCCTGAAATTCCTCCTTCCCCTCCCAGAACCTTCCATAGACGCTACGCCGTGATCCCCTCCACCGGCCATTCAACCATCTGCTTCCATCGTTGCTGCCCACCTTCCGCGACCGCTGAGGCAGCTCGCCCCGCACAAGCAGGGGGAAGTTCCATTTCCAACCTTCCAACGATGGAGCAACAACTCCTCGCCGTCTAGGTTGTCCACAATCCGCGACCGCTGAGGCACCTCGCTCCATGCAGGCAGGGGGCCTTCCATCCATGGCTCCACACGATCCACAGCTCGTCCTCGCCGCAATCCACGCCCTGCCTTCCCCGATGTACCTGCTCTAGCAAA…
TRINITY_DN390_c0_g4	GGGCGGTGGCTCGCTGCAGCGGCTCTGCTAACGCCGCTCGCGCATCCTATTGCCCTCGCGCCACCGTCGCCGCCGCTGCAGCGAGCCACCGCCCTGCCGTCGCCTGAGGTAGACACCAAGCCACCGCCATGGGGCGTATGCACAGCCGCGGGAAGGGTATCTCTTCATCGGCGCTGCCGTACAAGAGGACTCCTCCGATCTGGCTCAAGACAGCTACCACCGAGGTGGAGGAGATGATTACCAAGGCTGCGAAGAAGGGCCAGATGCCGTCGCAGATTGGTGTTCTGCTCCGTGACCAGCACGGCATCCCGCTTGTCAAGAGCGTGACTGGTAGCAAGATCCTCCGCATCCTCAAGGCCCATGGGTTGGCGCCGGAGATCCCGGAGGATCTCTACTTCC…
TRINITY_DN5556_c1_g1	CTGCATCTTTTCTTATCTCCTTCGCAGCATCTTTCCTTATCTCCCTGTAACTTCCCCAAACGGCGGCGGCGGGAGGGACTTCCCCAAACGGCGGCTTCACGGCTCCAGGGAGACACCACCTGCACGGGCGACTTCACCTGTACGGGCGACTTCACCTGCACGGGCGCATCCTTCAGCCGATCCGAAGACACCATGCCTCCAGGGAGGAAGGGAATACGAAGCACAAGGGAACCCCCACCAGAAATCACTTCTACTGAGTATGAGAAACAAAGGGCAGCAAATGTGATGAGGAACAATCAGATGTTCCAACGGCTTGGGATTAATCAGTTACGCACAATGATGACTGCTACAAGAGTAAAGAGCAAATATGATGGTCCAGAGGAATCAGGGTCTTTGTTT…
TRINITY_DN10321_c1_g1	CAAAGTGGGTACATGGAAATAAATAAAGACCGCATGAACTCAAAAATAAACCAAACAGCCAAAAGGACATGGCCGGCTCTCCGTCTCCTCTCTCTCTCACACACAGACACAAGGACGACGTGCGCGGAGAGGTTTTTTATTCAGTAGTAGTACGTAGCAGTAGTAGACATGAAGTCGTGATCATGCGTAGGTAGATATGGTCATGACGGTCCGATCCGCGGGCGCGCCGACGTCGACGGCGGGATAGATATGGATCGTCTTCAGGCGG
TRINITY_DN28574_c0_g1	CTCATTGTCACAATATAAGACCACAAAAATATAGTGACTAATAATCTCTCATTGTCACAATATAAGACCACAAAAATATAGTGACTAATAATCTCTCATTGTCACAATATAAGACCAGCAATTTTGAATACTATCAGCATGAGTTTCTAAGATCTCACACAATAAGTTATTTCTATTACAACTGAAATCGCTTTGGAGTCAAAAAATACAAATGTGCCTTTGCCCATTGATATCCTCGCAGACTTGTACTCTTGCACCTTGCTCTCCAAAAAAGTGCCACTGACTCACCATTTCCCATAATCTTGAACCTGTACAAGCTACTATTAGCAACAGAGTGATAACATCAAAGGAAATTTGTTTGCTGAACACAAGTCAAAATATATTACCTGAATACAAATT…
TRINITY_DN5_c0_g3	TGAAGACACTGCTGATGAGCTGCAGAGTCAAATGGAGCAGCAACAAGCCAACAACTAAAGGCAGGCGCGGCACACCGCGACACCGTACCGGCCTAGACACTTGGAGAAAGGAGAAGCAGCGCAGCGGCATGGGCACCAGTCCCGTCATCCCTGCGACGATGCTCGTCGTCGCTCTCCTTGTCGCTAGTAGTACTGTCTGCTTCGGCGCCACCGCCACCGACACCGACACCGACGGCGCCATTCGTCTCCCCAGCAGCTCTGGTGCTGTTGGTCGACCGTGGGAGTGCTGTGACTATGTCACCAAGGAGCCGTTTATCAGGCCGCCCCGGTGGCGCTGCAACGACGTGGTGGACAAGTGCTCCGCCGACTGCCAAGAGTGCGAGGAGTCGCCGGCCGGCG…
TRINITY_DN3090_c2_g1	TTGTTGGGAAACGCATAGGAACAGGTCCATACCCCCTGTATATAAAGGGGTACGGCCGATTGAAAACACCAACAATCGAACTACAATCAATATATCTTTTGTTCTTTACCTTTTGCTCTAGGAGTAGACAGTAACGTAGCTTTCTTCATCTCAATTTTCATCTCTCTTCGACTCTACATGTCTATAGACATCTTAGGTGGCATGTCAATCCCAGGACAAACCTTAGGATCTCTTCTCCCTCACGGGGTCCCTCCTAGGAGCGGGATCCAGGTGATGTTGCCGAACACCACCGCCTCTGCGCACATGTTGATCGTCCGGCCACCAGGCGTGGACCGTCCAGCTTCGGCGCAGAGAAGATCAGTTCTTGCCGCAGGTCGTGGACCGCCCGTGCTACCGCAG…
TRINITY_DN3556_c0_g1	AACTGCGCTTAAAACCTAGAGGCCAAGGGTAGCTGATTTTAGGGAATGTAGCAGTGGTACTGAGCATGCTATCAGTCCTAGAAACCGCTACTCGTGCGGCAAAAAAAAATGTTATTAATGAAGTATAATAGGCAAAGCAACTTGCTCAAGGACAGTGAAAGTCAAGCTGAAAAAACAAGTTTTGTGTGCACACATCATAATGCAGTTCATACCCCAAGCACCACATACCATCAAAAGGAGACCTTGAATACATGCCTTTCATAAATAAGTTGAGATTGAAAAATCACATGTAAGCAACAATGATAATGATGATGCATTGTAAATATAAATCTCATGCATAAATCTCATTTTGAACTAAAATTTATTTAGGACCCTACCATTTTGTGAAGAAGCATTTGG…
TRINITY_DN14234_c1_g4	TCATCTCATAACACCATCCACTTTCAACTTCTCAACTAAGTTGATTGTGACAATGCATGGTGGTGGTCATCATCTTGCGCTCACGCTCACTCTCAGCTATATAGATCGATCTTAAACAATAAACATACATTCCACACTGCACTACTGCAGCTAACAAGCGCATCACAATGGCCAGCTTTGCAAAGCCGCAGCATCTGCTGCTTGCCGCCACCGTGGCCGTGGTTCTCCTGCTCGTCGCCGCGGCGGACGCCAGCCAGCGCCCGGTGCACCTGCGGTTGTACATGCACGACATCATCGGCGGGCCGGGGCAGACGGCCATCCACCTCATCCGGAACGTCGGGCCGCCGCACACGTCGCTGAAGGGCGCCTACTTCGGCGACACGGTGGCCATCGACGACC…
TRINITY_DN433_c0_g1	ATAATCTAGTTGACATGGTCGACGTCTATCCATACTTTACTATAACTACTTCTGCTCGGTGCGACTACATCTTATTTGTCTTCGTGGCTTATATATGTCGAAATGATAAGGTTTTTTATTAAAGATATTATGTCAGGAAATATTTTCTAGTGTTCTTTATTTTCTCAGGATCTACGTACCTATATTTCTATATCTATATTGGACCTAGCTCTTTAATGTGTGTTATATACTCTACTAGAGTTTTGATATCTAAAGTCTAGGATATTTCTTCGACCCAAATAATAAATGTCATAATCTAGTTGACATGGTCGACGTCTATCCATACTTTACTATAACTACTTCTGCTCGGTGCGACTACATCTTATTTGTCTTCGTGGCTTATATATGTCGAAATGATAA…
TRINITY_DN118_c0_g2	CCGACATCGTCATCACCAAGGTACTCTGCATGTGTGTGAAGCCGTCTCCGCCTCCACCACCCTCGGATACTGCTAGATCAGATGCAATTTGGGCAATACCGGATCATTTTTAGAAAGTGTTCGGAGATCAACCATGGCTAATGGCTTCATTCGTGGTTCCAAGATTCTCTTTATATTTTTTACATTTTCTATCATTGATGAAAATAGAGGTTTTGATACAAATAATTCACTCTACCTACTTTAATTTGAGATCTAAATGTTTTTATTCTCTTGTTTATTCCTTGTTCATTAAAAATAGAGAGTAGAGTTATCTCTTTGAAGTACTGAACATATCACTTGCCTTTTTGCTTTTTCTGGAATCCGGTGCTATTTGGGCAATACCAGACCATTTTGATTTTA…
TRINITY_DN563_c0_g1	CCCCCGCCGTGGATCTCGCCCGAAGGCGACGCGGATCCACCGTACCCCCGCCCTGGCGCCTCGGTTCTCCGCCATGGACGCCCTGGATCCACCTCCTCCTCCTTCTCTCCCCTCACTGCGCCGCCTGCCCCCACCGCACACCTCCACCGCGCCTCTTCCCCGCCGTGGATCTCGCCCGGTGAAGCATGCCCCCGCCCCCGTCCTCGCTCCCCTCGTGCATGCGGCACCGTAATCTCCTCCCCCATTCCCGATCCGAAATCTCCTCGCCTACCCGACCGTGATCTCCTCCCCCATCCCCGATCCGAGCCCTAGCTCCCCTCGTGCAACCGAAATCTCCTCGCCCACTCGATGGCGTGTGCGCGCGATCCACTCCCCCCACCCTAATACCCTATATCTCCC…
TRINITY_DN4947_c0_g2	TGTCTTGAGGTCCCAAGACCTCGCCATAACGCACATACGGAGCATCAGGGGCTGGAGGTGTGACACCCTCCGACATAGAAGGTACTGCCTCGCCACGTGAAGTCTCGGCAGACTCCTTCGATGTGTCTCCATACATTGTATCAAACCCCGCACCACCCGATGTCTCCTTCGGCCGTACATTAGGACCCAAAATCAAATTTTGGTTCACGTCATGGTGATCCACAGACACATCGCTGGCCCGCAGAGCGTCTTGAGGTCCCGAGACCTCGTCACGACGCACGTGTCGGGCATCAAGGGCTGCAGGTGTGACACCCTCCAACACGGATGGTACCGCCTTGCCACGCGAAGTGTCGGCCGACTTTACAGGGTCCGTAGCAGGGCTCACACTCCGCTTCCTCG…
TRINITY_DN726_c3_g2	ACGTTTCCTTCCCAGTTCATCTCGATCTTCTCCCCAGTCCCTAGTGGCCCAGTCCCGTCGTCGAGGGGCATGTGGCGAGGTTGCGCTAGTGAGGCCGAGATCCAGAGCTGCGCAAGGGATGCCAAGATCTAGAGCTGCGCCAGGGACGCGGAGATCTATTTTGTGTTCTCCGCCGTCAGTCGATGCCGCCGATCTCCAGCTTCCCGAGGCTGCTCCAGGTGCTTCCTTTGCCTCCCTCCCATAGCGGTGAGGCATGGCGTCGCTGGTGGCGTCGACGGCCACAGACGGCCACCGGGGATGATTTTGGGAGGAAGGAGATGGAACTCAAAGACGACGCGACACGCTACACAGGGGATGGTTGGCGGGCCACGGCGTTTGCTGGGCCCGGAGGACGGACGG…
TRINITY_DN11749_c0_g1	TTTCCTCACGCAACTTCTCCCACTACTCACGCTACTACCCCTGCCCTAGGCCACGTCCAACAGCCTCCCCCAATCCGTCCTTTGGCTTCGCTGGCGACGGCGGAGGCTGGTGAAGGCAGGAATTGGTGAGCGCTCCAATTCGGGGATTGGCGGAGGCTGGTGCGCACCAAGGCAGGAATTGGCGGTGGCTGGTGCGCGCCAGTTCGGGGAATCGGCTGCAGCTCACAGAGGACACACGACGTGTGTTTCCTTGCCGTCGGTTCGGACATGGCTAGGGGTATGAGAAAGTGCATCATTCAAAGCCAAGAAGAGTATTTGGTAGAGGAGCCTATTGGGGAAACAAGTCATCGGCCACGAGATGCAGCATATGACCACCATCCTTCTGCTAGAGAACGCCAA…
