# Supplementary material for: A pair of non-Mendelian genes at the Ga2 locus confer unilateral cross-incompatibility in maize
Source: Nat Commun. 2022 Apr 14;13:1993. doi: 10.1038/s41467-022-29729-z (PMC9010485; doi:10.1038/s41467-022-29729-z)
Supplement: Supplementary file 9 — Source Data [file 41467_2022_29729_MOESM9_ESM.zip › Source Data.xlsx]

## Sheet: Fig. 2c
Expression analysis of Ga2-S type Zm00001d016245 in pollen of the transgenic plants
	511L									B104
	Replicate1			Replicate2			Replicate3			Replicate1			Replicate2			Replicate3
Ct-Zm00001d016245	9.36	9.52	9.43	9.71	9.73	9.88	10.15	10.07	10.19	14.37	14.21	14.57	15.34	15.31	15.56	14.93	14.73	14.83
Ct-ZmGAPDH	16.87	17.1	16.98	17.34	17.25	17.43	17.86	17.73	17.74	17.64	17.37	17.58	17.86	17.82	17.91	17.34	17.26	17.29
mean value of Ct-ZmGAPDH	16.9833			17.34			17.7767			17.53			17.8633			17.2967
-ΔCt	7.62333	7.46333	7.55333	7.63	7.61	7.46	7.62667	7.70667	7.58667	3.16	3.32	2.96	2.52333	2.55333	2.30333	2.36667	2.56667	2.46667
2-ΔCt	197.175	176.477	187.836	198.088	195.361	176.069	197.631	208.9	192.227	8.9383	9.98664	7.78124	5.74909	5.86989	4.93597	5.15748	5.92439	5.52765
mean value of 2-ΔCt	187.163			189.84			199.586			8.90206			5.51832			5.53651
	MP1									MP2
	Replicate1			Replicate2			Replicate3			Replicate1			Replicate2			Replicate3
Ct-Zm00001d016245	10.73	10.97	10.99	11.04	10.94	10.86	10.53	10.43	10.37	11.94	12.13	12.04	10.74	10.7	10.62	11.09	11.17	11.04
Ct-ZmGAPDH	18.03	18.11	18.38	18.33	18.29	18.1	17.68	17.56	17.51	18.35	18.56	18.43	17.36	17.23	17.21	17.67	17.79	17.66
mean value of Ct-ZmGAPDH	18.1733			18.24			17.5833			18.4467			17.2667			17.7067
-ΔCt	7.44333	7.20333	7.18333	7.2	7.3	7.38	7.05333	7.15333	7.21333	6.50667	6.31667	6.40667	6.52667	6.56667	6.64667	6.61667	6.53667	6.66667
2-ΔCt	174.047	147.374	145.345	147.033	157.586	166.572	132.82	142.353	148.399	90.9289	79.7088	84.8396	92.1982	94.7902	100.195	98.133	92.8395	101.594
mean value of 2-ΔCt	155.588			157.064			141.191			85.1591			95.7278			97.5221
	MP3
	Replicate1			Replicate2			Replicate3
Ct-Zm00001d016245	10.38	10.53	10.15	11.02	11.23	10.96	10.08	10.26	10.17
Ct-ZmGAPDH	17.16	17.34	17.55	18.23	18.31	18.04	17.06	17.37	17.23
mean value of Ct-ZmGAPDH	17.35			18.1933			17.22
-ΔCt	6.97	6.82	7.2	7.17333	6.96333	7.23333	7.14	6.96	7.05
2-ΔCt	125.366	112.986	147.033	144.341	124.788	150.47	141.044	124.5	132.514
mean value of 2-ΔCt	128.462			139.866			132.686

## Sheet: Fig. 4c
Expression analysis of Ga2-S type TRINITY_DN1207_c0_g1 in silks of the transgenic plants
	511L									B104
	Replicate1			Replicate2			Replicate3			Replicate1			Replicate2			Replicate3
Ct-TRINITY_DN1207_c0_g1	12.73	12.84	12.75	13.57	13.42	13.51	13.32	13.43	13.41	30.29	30.37	30.46	31.24	31.01	31.13	32.24	31.86	31.77
Ct-ZmGAPDH	15.24	15.33	15.18	15.89	15.67	15.82	15.56	15.47	15.39	14.33	14.41	14.52	14.97	14.76	14.79	15.31	15.13	15.04
mean value of Ct-ZmGAPDH	15.25			15.7933			15.4733			14.42			14.84			15.16
-ΔCt	2.52	2.41	2.5	2.22333	2.37333	2.28333	2.15333	2.04333	2.06333	-15.87	-15.95	-16.04	-16.4	-16.17	-16.29	-17.08	-16.7	-16.61
2-ΔCt	5.73582	5.31474	5.65685	4.66971	5.18137	4.86801	4.44854	4.12197	4.17951	1.66976e-05	1.57969e-05	1.48415e-05	1.1564e-05	1.35627e-05	1.24802e-05	7.21785e-06	9.39289e-06	9.99751e-06
mean value of 2-ΔCt	5.56914			4.90636			4.25001			1.57787e-05			1.25356e-05			8.86941e-06
	CS1 (Yellow)									CS1 (Colored)
	Replicate1			Replicate2			Replicate3			Replicate1			Replicate2			Replicate3
Ct-TRINITY_DN1207_c0_g1	12.53	12.6	12.37	12.93	12.76	12.84	13.56	13.49	13.36	14.03	14.12	14.13	15.13	15.02	15.19	14.78	14.87	14.66
Ct-ZmGAPDH	14.99	15.08	14.82	15.31	15.17	15.29	15.62	15.58	15.5	14.69	14.83	14.94	15.67	15.47	15.69	15.26	15.38	15.14
mean value of Ct-ZmGAPDH	14.9633			15.2567			15.5667			14.82			15.61			15.26
-ΔCt	2.43333	2.36333	2.59333	2.32667	2.49667	2.41667	2.00667	2.07667	2.20667	0.79	0.7	0.69	0.48	0.59	0.42	0.48	0.39	0.6
2-ΔCt	5.4014	5.14558	6.03491	5.01645	5.6438	5.33936	4.01853	4.21831	4.61608	1.72907	1.6245	1.61328	1.39474	1.50525	1.33793	1.39474	1.31039	1.51572
mean value of 2-ΔCt	5.5273			5.3332			4.28431			1.65562			1.41264			1.40695
	CS2 (Yellow)									CS2 (Colored)
	Replicate1			Replicate2			Replicate3			Replicate1			Replicate2			Replicate3
Ct-TRINITY_DN1207_c0_g1	12.76	13.16	13.2	14.13	14.31	13.94	13.2	13.34	13.17	14.86	14.93	15.13	15.64	15.66	15.83	14.26	14.28	14.46
Ct-ZmGAPDH	15.31	15.28	15.06	15.81	15.94	15.66	15.24	15.37	15.22	15	15.04	15.28	15.86	15.84	15.92	14.37	14.39	14.55
mean value of Ct-ZmGAPDH	15.2167			15.8033			15.2767			15.1067			15.8733			14.4367
-ΔCt	2.45667	2.05667	2.01667	1.67333	1.49333	1.86333	2.07667	1.93667	2.10667	0.246667	0.176667	-0.0233333	0.233333	0.213333	0.0433333	0.176667	0.156667	-0.0233333
2-ΔCt	5.48947	4.16024	4.04648	3.18951	2.81539	3.63847	4.21831	3.8282	4.30695	1.18646	1.13027	0.983957	1.17555	1.15936	1.03049	1.13027	1.11471	0.983957
mean value of 2-ΔCt	4.5654			3.21446			4.11782			1.10023			1.1218			1.07631
	CS3 (Yellow)									CS3 (Colored)
	Replicate1			Replicate2			Replicate3			Replicate1			Replicate2			Replicate3
Ct-TRINITY_DN1207_c0_g1	14.35	14.27	14.09	14.32	14.13	14.2	14.03	14.07	14.27	14.69	14.54	14.59	14.83	15.04	14.91	14.65	14.26	14.32
Ct-ZmGAPDH	15.31	15.23	15.21	15.64	15.37	15.55	15.23	15.17	15.29	14.97	14.83	14.85	15.04	15.23	14.86	14.74	14.31	14.37
mean value of Ct-ZmGAPDH	15.25			15.52			15.23			14.8833			15.0433			14.4733
-ΔCt	0.9	0.98	1.16	1.2	1.39	1.32	1.2	1.16	0.96	0.193333	0.343333	0.293333	0.213333	0.00333333	0.133333	-0.176667	0.213333	0.153333
2-ΔCt	1.86607	1.97247	2.23457	2.2974	2.62079	2.49666	2.2974	2.23457	1.94531	1.1434	1.26868	1.22547	1.15936	1.00231	1.09682	0.884745	1.15936	1.11214
mean value of 2-ΔCt	2.02437			2.47161			2.15909			1.21252			1.08617			1.05208

## Sheet: Fig. 5b
	fluorescence signal intensity
	Ga2-S/ga2	Ga2-S/Ga2-S	ga2/Ga2-S	ga2/ga2
	131	43	62	53
	124	51	51	43
	109	46	57	46
	138	64	67	40
	127	42	43	69
	119	38	56	64
	125	52	70	63
	106	57	36	48
	144	46	47	34
	117	43	49	39
	132	56	51	46
	122	34	44	55
	97	67	63	41
	104	51	53	50
	124	60	37	56
Tukey's multiple comparisons test	Mean Diff.	95.00% CI of diff.	Significant?	P Value
Ga2-S/ga2 vs.Ga2-S/Ga2-S	71.267	60.816 to 81.718	Yes	<0.001
Ga2-S/ga2 vs.ga2/Ga2-S	68.867	58.416 to 79.318	Yes	<0.001
Ga2-S/ga2 vs.ga2/ga2	71.467	61.016 to 81.918	Yes	<0.001
Ga2-S/Ga2-S vs. ga2/Ga2-S	-2.4	-12.851 to 8.051	No	0.929
Ga2-S/Ga2-S vs.ga2/ga2	0.2	-10.251 to 10.651	No	0.999
ga2/Ga2-S vs. ga2/ga2	2.6	-7.851 to 13.051	No	0.912

## Sheet: Supplementary Fig. 3a
Examination of the five genes expression within the mapping region in the pollen of 511L and B73.
	Zm00001d016242 in 511L pollen									Zm00001d016242 in B73 pollen
	Replicate1			Replicate2			Replicate3			Replicate1			Replicate2			Replicate3
Ct-Zm00001d016242	25.78	25.91	25.64	25.87	26.22	25.65	26.23	26.42	26.01	28.63	28.49	28.6	28.89	29.24	28.97	28.47	28.34	28.46
Ct-ZmGAPDH	17.14	17.27	16.93	17.33	17.65	17.01	18.21	18.37	17.96	17.64	17.45	17.63	17.87	18.22	18.04	17.64	17.57	17.63
	Zm00001d016245 in 511L pollen									Zm00001d016245 in B73 pollen
	Replicate1			Replicate2			Replicate3			Replicate1			Replicate2			Replicate3
Ct-Zm00001d016245	9.56	9.67	9.32	9.84	10.13	9.49	10.63	10.85	10.36	15.06	14.89	15.12	15.45	15.87	15.62	15.58	15.41	15.5
Ct-ZmGAPDH	17.14	17.27	16.93	17.33	17.65	17.01	18.21	18.37	17.96	17.64	17.45	17.63	17.87	18.22	18.04	17.64	17.57	17.63
	Zm00001d016248 in 511L pollen									Zm00001d016248 in B73 pollen
	Replicate1			Replicate2			Replicate3			Replicate1			Replicate2			Replicate3
Ct-Zm00001d016248	16.97	17.02	16.78	17.17	17.42	16.99	17.86	18.02	17.73	18.63	18.42	18.59	19.13	19.48	19.27	18.87	18.69	18.74
Ct-ZmGAPDH	17.14	17.27	16.93	17.33	17.65	17.01	18.21	18.37	17.96	17.64	17.45	17.63	17.87	18.22	18.04	17.64	17.57	17.63
	Zm00001d016252 in 511L pollen									Zm00001d016252 in B73 pollen
	Replicate1			Replicate2			Replicate3			Replicate1			Replicate2			Replicate3
Ct-Zm00001d016252	20.76	20.88	20.54	20.97	21.34	20.56	21.34	21.46	21.01	25.38	25.13	25.34	25.55	25.83	25.63	25.67	25.51	25.69
Ct-ZmGAPDH	17.14	17.27	16.93	17.33	17.65	17.01	18.21	18.37	17.96	17.64	17.45	17.63	17.87	18.22	18.04	17.64	17.57	17.63
	Zm00001d016253 in 511L pollen									Zm00001d016253 in B73 pollen
	Replicate1			Replicate2			Replicate3			Replicate1			Replicate2			Replicate3
Ct-Zm00001d016253	20.39	20.58	20.12	20.67	20.93	20.28	21.74	21.98	21.51	21.31	21.17	20.39	20.77	21.05	20.92	20.76	20.83	20.96
Ct-ZmGAPDH	17.14	17.27	16.93	17.33	17.65	17.01	18.21	18.37	17.96	17.64	17.45	17.63	17.87	18.22	18.04	17.64	17.57	17.63

## Sheet: Supplementary Fig. 3b
Spatial and quantitative analysis of Zm00001d016245 expression in 511L and B73.
	511L pollen									B73 pollen
	Replicate1			Replicate2			Replicate3			Replicate1			Replicate2			Replicate3
Ct-Zm00001d016245	9.56	9.67	9.32	9.84	10.13	9.49	10.63	10.85	10.36	15.06	14.89	15.12	15.45	15.87	15.62	15.58	15.41	15.5
Ct-ZmGAPDH	17.14	17.27	16.93	17.33	17.65	17.01	18.21	18.37	17.96	17.64	17.45	17.63	17.87	18.22	18.04	17.64	17.57	17.63
	511L silks									B73 silks
	Replicate1			Replicate2			Replicate3			Replicate1			Replicate2			Replicate3
Ct-Zm00001d016245	32.13	32.01	32.09	32.53	32.86	32.57	32.76	32.62	32.79	33.07	33.04	32.98	33.34	33.71	33.12	34.18	34.34	33.92
Ct-ZmGAPDH	15.14	15.27	14.93	15.33	15.65	15.01	16.21	16.37	15.96	15.64	15.45	15.63	15.87	16.22	16.04	15.64	15.57	15.63
	511L roots									B73 roots
	Replicate1			Replicate2			Replicate3			Replicate1			Replicate2			Replicate3
Ct-Zm00001d016245	39.76	39.55	39.38	38.63	38.97	38.56	39.89	39.76	39.98	37.51	37.73	37.66	38.26	38.17	38.47	37.64	37.55	37.76
Ct-ZmGAPDH	21.35	21.16	21.07	20.37	20.68	20.29	22.01	21.86	22.37	21.47	21.66	21.53	22.24	22.19	22.41	21.89	21.73	21.84
	511L steams									B73 steams
	Replicate1			Replicate2			Replicate3			Replicate1			Replicate2			Replicate3
Ct-Zm00001d016245	39.56	39.92	39.86	39.73	39.97	39.96	40.13	40.24	40.93	38.37	38.14	38.03	38.69	38.57	38.61	37.93	38.01	37.84
Ct-ZmGAPDH	19.76	19.97	19.83	19.46	19.68	19.79	20.1	20.07	19.89	20.23	20.16	20.07	20.41	20.34	20.48	20.04	20.13	19.93
	511L leaves									B73 leaves
	Replicate1			Replicate2			Replicate3			Replicate1			Replicate2			Replicate3
Ct-Zm00001d016245	33.64	33.45	33.39	33.04	33.27	33.36	34.07	34.16	34.09	34.83	34.92	34.89	34.74	34.57	34.92	36.07	35.68	35.68
Ct-ZmGAPDH	20.65	20.61	20.66	20.32	20.46	20.37	20.54	20.67	20.61	20.99	21.03	20.99	20.89	20.83	21.06	21.64	21.34	21.57

## Sheet: Supplementary Fig. 3c
Expression analysis of Zm00001d016245 in Ga2-S, Ga2-M and ga2 silks.
	511L									GSW1
	Replicate1			Replicate2			Replicate3			Replicate1			Replicate2			Replicate3
Ct-Zm00001d016245	9.56	9.67	9.32	9.84	10.13	9.49	10.63	10.85	10.36	10.86	10.81	10.86	10.62	10.64	10.57	11.07	11.25	11.19
Ct-ZmGAPDH	17.14	17.27	16.93	17.33	17.65	17.01	18.21	18.37	17.96	17.97	18.02	18.03	17.63	17.72	17.66	18.25	18.24	18.13
	DM-1									HN160
	Replicate1			Replicate2			Replicate3			Replicate1			Replicate2			Replicate3
Ct-Zm00001d016245	11.01	10.86	11.08	11.53	11.58	11.41	11.36	11.43	11.58	9.65	9.41	9.44	9.86	9.74	9.77	9.81	9.88	9.64
Ct-ZmGAPDH	17.61	17.64	17.85	18.29	18.15	18.12	18.03	17.84	17.89	16.3	16.51	16.5	16.83	16.75	16.79	16.71	16.62	16.69
	HN148									USP190
	Replicate1			Replicate2			Replicate3			Replicate1			Replicate2			Replicate3
Ct-Zm00001d016245	13.34	13.27	13.16	13.53	13.24	13.55	13.46	13.79	13.82	12.88	12.72	12.69	12.97	12.82	12.84	12.99	13.27	13.15
Ct-ZmGAPDH	21.03	20.61	20.8	20.76	20.89	21	21.33	21.21	21.26	20.26	20.31	20.39	20.58	20.51	20.43	21.05	21.03	20.88
	B73									W22
	Replicate1			Replicate2			Replicate3			Replicate1			Replicate2			Replicate3
Ct-Zm00001d016245	15.06	14.89	15.12	15.45	15.87	15.62	15.58	15.41	15.5	17.03	17.1	17.18	17.3	17.42	17.43	17.45	17.51	17.67
Ct-ZmGAPDH	17.64	17.45	17.63	17.87	18.22	18.04	17.64	17.57	17.63	19.17	19.19	19.28	19.44	19.53	19.51	19.72	19.7	19.88
	Zheng58									Chang7-2
	Replicate1			Replicate2			Replicate3			Replicate1			Replicate2			Replicate3
Ct-Zm00001d016245	14.33	14.28	14.43	15.2	14.84	14.86	14.73	14.96	14.92	16.05	16.03	16.27	16.34	16.27	16.52	16.21	16.01	16.34
Ct-ZmGAPDH	16.67	16.72	16.57	16.85	16.99	17.03	16.8	17.03	16.84	19.64	19.48	19.63	19.77	19.64	19.58	19.89	19.78	19.53

## Sheet: Supplementary Fig. 6a
Examination of the eight genes expression within the mapping region in the silk of 511L and B73.
	Zm00001d016237 in 511L silk									Zm00001d016237 in B73 silk
	Replicate1			Replicate2			Replicate3			Replicate1			Replicate2			Replicate3
Ct-Zm00001d016237	20.7	21.64	21.21	22.54	22.32	22.8	21.87	21.39	21.56	19.39	19.22	19.29	21.74	21.52	21.32	20.97	20.54	20.63
Ct-ZmGAPDH	14.75	15.37	15.2	15.76	15.6	15.81	15.47	15.22	15.29	14.7	14.42	14.62	15.93	15.91	15.57	15.41	15.21	15.22
	Zm00001d016238 in 511L silk									Zm00001d016238 in B73 silk
	Replicate1			Replicate2			Replicate3			Replicate1			Replicate2			Replicate3
Ct-Zm00001d016238	35.78	36.24	36.11	36.97	36.68	37.2	36.35	36.14	36.26	20.9	20.66	20.81	23.14	23.07	22.74	22.55	22.04	22.19
Ct-ZmGAPDH	14.75	15.37	15.2	15.76	15.6	15.81	15.47	15.22	15.29	14.7	14.42	14.62	15.93	15.91	15.57	15.41	15.21	15.22
	Zm00001d016239 in 511L silk									Zm00001d016239 in B73 silk
	Replicate1			Replicate2			Replicate3			Replicate1			Replicate2			Replicate3
Ct-Zm00001d016239	21.81	22.34	22.26	22.87	22.69	22.91	22.5	22.36	22.45	32.61	32.28	32.52	34.32	34.26	33.84	33.69	33.47	33.53
Ct-ZmGAPDH	14.75	15.37	15.2	15.76	15.6	15.81	15.47	15.22	15.29	14.7	14.42	14.62	15.93	15.91	15.57	15.41	15.21	15.22
	Zm00001d016242 in 511L silk									Zm00001d016242 in B73 silk
	Replicate1			Replicate2			Replicate3			Replicate1			Replicate2			Replicate3
Ct-Zm00001d016242	23.37	24.03	23.81	24.62	24.48	24.88	24.19	23.87	23.94	23.58	23.11	23.49	25.13	25	24.71	24.63	24.37	24.48
Ct-ZmGAPDH	14.75	15.37	15.2	15.76	15.6	15.81	15.47	15.22	15.29	14.7	14.42	14.62	15.93	15.91	15.57	15.41	15.21	15.22
	Zm00001d016245 in 511L silk									Zm00001d016245 in B73 silk
	Replicate1			Replicate2			Replicate3			Replicate1			Replicate2			Replicate3
Ct-Zm00001d016245	28.8	29.41	29.25	29.87	29.74	30.1	29.56	29.38	29.45	28.51	28.12	28.26	30.09	30.24	29.34	29.27	29.04	29.11
Ct-ZmGAPDH	14.75	15.37	15.2	15.76	15.6	15.81	15.47	15.22	15.29	14.7	14.42	14.62	15.93	15.91	15.57	15.41	15.21	15.22
	Zm00001d016248 in 511L silk									Zm00001d016248 in B73 silk
	Replicate1			Replicate2			Replicate3			Replicate1			Replicate2			Replicate3
Ct-Zm00001d016248	18.37	18.99	18.74	19.34	19.21	19.46	19.02	18.83	18.97	18.48	18.11	18.43	19.59	19.52	19.06	18.94	18.76	18.7
Ct-ZmGAPDH	14.75	15.37	15.2	15.76	15.6	15.81	15.47	15.22	15.29	14.7	14.42	14.62	15.93	15.91	15.57	15.41	15.21	15.22
	Zm00001d016252 in 511L silk									Zm00001d016252 in B73 silk
	Replicate1			Replicate2			Replicate3			Replicate1			Replicate2			Replicate3
Ct-Zm00001d016252	23.89	24.54	24.36	24.9	24.77	25.1	24.58	24.29	24.36	23.51	23.32	23.58	24.75	24.7	24.39	24.26	24.03	24.11
Ct-ZmGAPDH	14.75	15.37	15.2	15.76	15.6	15.81	15.47	15.22	15.29	14.7	14.42	14.62	15.93	15.91	15.57	15.41	15.21	15.22
	Zm00001d016253 in 511L silk									Zm00001d016253 in B73 silk
	Replicate1			Replicate2			Replicate3			Replicate1			Replicate2			Replicate3
Ct-Zm00001d016253	21.2	21.87	21.65	22.23	22.1	22.32	21.87	21.73	21.71	20.66	24.36	24.59	25.78	25.77	25.53	25.44	25.2	25.26
Ct-ZmGAPDH	14.75	15.37	15.2	15.76	15.6	15.81	15.47	15.22	15.29	14.7	14.42	14.62	15.93	15.91	15.57	15.41	15.21	15.22
	TRINITY_DN1207_c0_g1 in 511L silk									TRINITY_DN1207_c0_g1 in B73 silk
	Replicate1			Replicate2			Replicate3			Replicate1			Replicate2			Replicate3
Ct-TRINITY_DN1207_c0_g1	12.84	13.27	13.15	14.04	13.76	14.22	13.71	13.45	13.52	32.32	32.84	33.06	33.37	33.24	32.91	33.75	33.62	33.78
Ct-ZmGAPDH	14.75	15.37	15.2	15.76	15.6	15.81	15.47	15.22	15.29	14.7	14.42	14.62	15.93	15.91	15.57	15.41	15.21	15.22

## Sheet: Supplementary Fig. 6b
Spatial and quantitative analysis of TRINITY_DN1207_c0_g1 expression in 511L and B73.
	511L pollen									B73 pollen
	Replicate1			Replicate2			Replicate3			Replicate1			Replicate2			Replicate3
Ct-TRINITY_DN1207_c0_g1	28.59	28.78	29.46	28.21	28.53	28.39	29.06	29.25	29.4	36.78	36.98	36.28	37.35	37.02	37.44	35.37	35.6	35.83
Ct-ZmGAPDH	16.86	17.17	17.8	17.23	17.45	17.3	18.03	18.21	18.33	16.92	16.96	17.21	18.3	18.01	18.34	16.32	16.57	16.66
	511L silks									B73 silks
	Replicate1			Replicate2			Replicate3			Replicate1			Replicate2			Replicate3
Ct-TRINITY_DN1207_c0_g1	12.84	13.27	13.15	14.04	13.76	14.22	13.71	13.45	13.52	32.32	32.84	33.06	33.37	33.24	32.91	33.75	33.62	33.78
Ct-ZmGAPDH	14.75	15.37	15.2	15.76	15.6	15.81	15.47	15.22	15.29	14.7	14.42	14.62	15.93	15.91	15.57	15.41	15.21	15.22
	511L roots									B73 roots
	Replicate1			Replicate2			Replicate3			Replicate1			Replicate2			Replicate3
Ct-TRINITY_DN1207_c0_g1	35.27	35.44	35.38	34.86	35.18	34.86	36.77	36.84	36.95	34.39	34.2	34.27	34.99	34.72	35.36	34.67	34.58	34.51
Ct-ZmGAPDH	21.1	21.02	21.11	20.31	20.54	20.37	22.34	22.23	22.34	21.69	21.55	21.6	22.38	22.24	22.61	21.94	21.86	21.88
	511L steams									B73 steams
	Replicate1			Replicate2			Replicate3			Replicate1			Replicate2			Replicate3
Ct-TRINITY_DN1207_c0_g1	34.71	35.29	34.98	34.52	34.67	34.69	35.33	35.48	35.64	34.85	34.99	34.74	34.97	35.24	35.18	34.76	34.57	34.62
Ct-ZmGAPDH	20.01	20	19.87	19.76	19.85	19.82	20.13	20.25	20.32	20.07	20.23	20.15	20.34	20.47	20.31	20.07	19.89	19.86
	511L leaves									B73 leaves
	Replicate1			Replicate2			Replicate3			Replicate1			Replicate2			Replicate3
Ct-TRINITY_DN1207_c0_g1	34.59	34.05	34.85	34.87	34.89	34.61	34.78	34.99	34.83	35.34	35.49	35.11	35.46	35.68	35.31	36.67	36.21	36.55
Ct-ZmGAPDH	20.65	20.61	20.66	20.32	20.46	20.37	20.54	20.67	20.61	20.99	21.03	20.99	20.89	20.83	21.06	21.64	21.34	21.57

## Sheet: Supplementary Fig. 6c
Expression analysis of TRINITY_DN1207_c0_g1 transcript in Ga2-S, Ga2-M and ga2 silks.
	511L									GSW1
	Replicate1			Replicate2			Replicate3			Replicate1			Replicate2			Replicate3
Ct-TRINITY_DN1207_c0_g1	12.84	13.27	13.15	14.04	13.76	14.22	13.71	13.45	13.52	12.53	12.85	12.64	13.06	12.77	12.85	12.69	12.87	12.86
Ct-ZmGAPDH	14.75	15.37	15.2	15.76	15.6	15.81	15.47	15.22	15.29	15.12	15.33	15.16	15.72	15.58	15.7	15.15	15.19	15.3
	DM-1									HN160
	Replicate1			Replicate2			Replicate3			Replicate1			Replicate2			Replicate3
Ct-TRINITY_DN1207_c0_g1	25.95	25.96	25.83	25.34	25.35	25.31	25.24	25.21	25.16	26.21	26.42	26.59	26.09	26.14	26.32	26.66	26.87	26.43
Ct-ZmGAPDH	17.95	17.8	17.84	18.3	18.24	18.17	18.01	17.93	17.98	17.82	17.93	17.89	17.66	17.53	17.71	18.03	18.14	18.1
	HN148									USP190
	Replicate1			Replicate2			Replicate3			Replicate1			Replicate2			Replicate3
Ct-TRINITY_DN1207_c0_g1	32.84	31.76	31.86	31.74	31.89	31.72	31.62	31.63	31.49	31.8	31.53	31.72	31.73	31.64	31.69	30.92	31.27	31.13
Ct-ZmGAPDH	23.82	23.73	23.67	23.61	23.53	23.59	23.14	23.27	23.24	24.97	24.77	24.78	24.88	24.73	24.76	24.95	25.11	25.14
	B73									W22
	Replicate1			Replicate2			Replicate3			Replicate1			Replicate2			Replicate3
Ct-TRINITY_DN1207_c0_g1	32.32	32.84	33.06	33.37	33.24	32.91	33.75	33.62	33.78	33.5	33.61	33.67	35.01	35.26	35.17	34.68	34.82	34.91
Ct-ZmGAPDH	14.7	14.42	14.62	15.93	15.91	15.57	15.41	15.21	15.22	15.51	15.63	15.52	16.62	16.83	16.81	16.33	16.2	16.37
	Zheng58									Chang7-2
	Replicate1			Replicate2			Replicate3			Replicate1			Replicate2			Replicate3
Ct-TRINITY_DN1207_c0_g1	31.48	31.94	31.67	32.69	32.74	32.45	32.17	32.35	32.04	34.93	34.63	34.76	35.46	35.79	35.58	34.39	34.64	34.52
Ct-ZmGAPDH	26.35	26.48	26.32	27.9	27.83	27.89	27.11	27.24	26.97	17.88	17.91	17.63	18.95	19.23	19.26	18.45	18.33	18.31

## Sheet: Supplementary Fig. 9
				SD-Leu-Trp									SD-Leu-Trp-His
